# Supplementary material for: Metabolic profiles of saliva in male mouse models of chronic sleep disorders induced by psychophysiological stress
Source: Sci Rep. 2023 Jul 10;13:11156. doi: 10.1038/s41598-023-38289-1 (PMC10333369; doi:10.1038/s41598-023-38289-1)
Supplement: Supplementary file 1 — Supplementary Table 1. [file 41598_2023_38289_MOESM1_ESM.xlsx]

## Sheet: SupplTable_1
Supplemental Table 1. Salivary metabolites of CSD mice profiled by CE-FTMS.
Mode†	Compound	PubChem CID	HMDB+A1:L3 ID	Control		CSD		Fold change‡	p§		q
				Mean	SD	Mean	SD
C	1-Methyl-4-imidazoleacetic acid	75810	HMDB0002820	6.12319e-05	3.4053e-05	0.000535195	0.000199492	8.74046	0.0018693		0.0129661
C	1-Methyladenosine	27476	HMDB0003331	4.74431e-05	1.67424e-05	0.000104387	2.85534e-05	2.20026	0.0028791	**	0.0150433
C	1-Methylhistamine	3614	HMDB0000898	0.000221663	9.29479e-05	0.000424168	0.000139835	1.91357	0.016713	*	0.0485141
C	1-Methylhydantoin Glycine anhydride	69217 7817	HMDB0003646	0.000307714	7.65583e-05	0.000700941	0.000189776	2.27789	0.0025797	**	0.0144975
C	1-Methylnicotinamide	457	HMDB0000699	8.06169e-05	2.80574e-05	0.000167784	5.63227e-05	2.08125	0.010757	*	0.0338426
C	11-Aminoundecanoic acid	17083		0.000161332	6.64336e-05	0.00163551	0.000151891	10.1376	1.4097e-07	***	2.94627e-05
C	1H-Imidazole-4-propionic acid	10105257		2.9809e-05	2.50145e-05	7.2515e-05	2.20364e-05	2.43265	0.010746	*	0.0338426
C	2'-Deoxycytidine	13711	HMDB0000014	2.68313e-05	5.82943e-06	2.28118e-05	6.3753e-06	0.850195	0.28117		0.386609
C	2,4-Diaminobutyric acid	134490	HMDB0006284	7.53278e-06	2.36391e-06	NA	NA	<1	NA		NA
C	2-Amino-2-(hydroxymethyl)-1,3-propanediol	6503		0.000145915	NA	NA	NA	<1	NA		NA
C	2-Aminoadipic acid O-Acetylhomoserine	92136 439389	HMDB0000510	0.000425614	8.7187e-05	0.000305804	6.26726e-05	0.718501	0.022928	*	0.0538422
A	2-Hydroxy-4-methylvaleric acid	439960	HMDB0000624	2.41037e-05	9.35683e-06	2.45244e-05	5.29045e-06	1.01746	0.926		0.944068
A	2-Hydroxybutyric acid	440864	HMDB0000008	0.000210686	4.55834e-05	0.000588384	0.000116066	2.7927	0.00019262	***	0.00365978
A	2-Hydroxyglutaric acid	43	HMDB0000606 HMDB0000694	6.08535e-05	1.34421e-05	7.4188e-05	1.98594e-05	1.21913	0.39697		0.479576
A	2-Hydroxyisobutyric acid	11671	HMDB0000729	0.000229461	1.41219e-05	0.00024948	1.55877e-05	1.08724	0.042186	*	0.0864399
A	2-Hydroxyoctanoic acid 8-Hydroxyoctanoic acid	94180 69820	HMDB0000711	6.9464e-06	1.53959e-06	1.54911e-05	4.42059e-06	2.2301	0.0094651	**	0.0323774
A	2-Hydroxyvaleric acid	98009	HMDB0001863	0.000946622	0.000192866	0.000863025	9.63144e-05	0.911688	0.37237		0.460505
A	2-Oxoadipic acid	71	HMDB0000225	0.000185709	5.51465e-05	NA	NA	<1	NA		NA
A	2-Oxoglutaric acid	51	HMDB0000208	0.00129886	0.000265253	0.000962984	0.000129428	0.74141	0.026055	*	0.0579308
A	2-Oxoisovaleric acid	49	HMDB0000019	0.00033072	5.98477e-05	0.000340932	5.75423e-05	1.03088	0.76938		0.831346
A	3,4-Dihydroxyphenylglycol	91528	HMDB0000318	8.41553e-05	1.49208e-06	NA	NA	<1	NA		NA
A	3-(2-Hydroxyphenyl)propionic acid 3-Phenyllactic acid Atrolactic acid p-Methoxyphenylacetic acid m-Ethoxybenzoic acid Tropic acid	873 643327 1303 7690 12126 10726	HMDB0000748 HMDB0000779 HMDB0002072	1.78382e-05	6.38852e-06	2.75578e-05	2.34393e-06	1.54487	0.024007	*	0.0545041
C	3-Amino-2-piperidone	5200225	HMDB0000323	5.17386e-05	1.3581e-05	5.15887e-05	6.99664e-06	0.997103	0.98146		0.98156
C	3-Guanidinopropionic acid	67701		NA	NA	2.66685e-06	NA	1<	NA		NA
C	3-Hydroxy-2-methyl-4-pyrone	8369	HMDB0030776	0.0083334	0.00504558	0.00156757	0.000535555	0.188107	0.021578	*	0.053445
A	3-Hydroxybutyric acid	441	HMDB0000011 HMDB0000357 HMDB0000442	0.00122109	0.000748956	0.00496389	0.00113781	4.06513	0.00010319	***	0.00308096
A	3-Indoxylsulfuric acid	10258	HMDB0000682	6.40878e-05	4.25324e-05	0.00057681	0.000105798	9.00031	1.7698e-05	***	0.000753654
C	3-Methylhistidine 1-Methylhistidine	64969 92105	HMDB0000479 HMDB0000001	0.000218342	6.24355e-05	0.00024036	0.000101596	1.10084	0.66265		0.733977
A	3-Phenylpropionic acid	107	HMDB0000764	0.000132617	2.28945e-05	0.000119331	2.70865e-05	0.899818	0.38101		0.465679
A	3-Phosphoglyceric acid	439183	HMDB0000807	1.98025e-05	NA	NA	NA	<1	NA		NA
A	3-Ureidopropionic acid	111	HMDB0000026	NA	NA	1.37574e-05	NA	1<	NA		NA
C	4-(β-Acetylaminoethyl)imidazole	69602		7.44306e-06	3.94001e-06	7.29047e-05	3.10819e-05	9.79498	0.0033057	**	0.016851
C	4-Aminohippuric acid	2148	HMDB0001867	4.94035e-06	2.44645e-06	3.76569e-05	8.39698e-06	7.62232	0.00015063	***	0.00349796
C	4-Guanidinobutyric acid	500	HMDB0003464	2.39655e-05	1.60351e-05	6.47781e-05	2.46336e-05	2.70298	0.0097597	**	0.0323774
A	4-Hydroxy-3-methoxyphenylglycol sulfate	3035420	HMDB0003332	NA	NA	2.06137e-05	6.60637e-06	1<	NA		NA
A	4-Hydroxyphenylacetaldehyde	440113	HMDB0003767	4.57343e-05	7.93802e-06	NA	NA	<1	NA		NA
A	4-Methyl-2-oxovaleric acid 3-Methyl-2-oxovaleric acid 2-Oxohexanoic acid	70 47 159664	HMDB0000695 HMDB0000491 HMDB0001864	0.000309387	2.25611e-05	0.000506406	0.000152242	1.6368	0.024253	*	0.0545041
C	4-Oxopyrrolidine-2-carboxylic acid	107541		0.00138667	0.000235884	0.00117126	0.000132741	0.844652	0.087623		0.153892
A	4-Pyridoxic acid	6723	HMDB0000017	NA	NA	1.7411e-05	6.34128e-06	1<	NA		NA
C	5'-Deoxy-5'-methylthioadenosine	439176	HMDB0001173	2.01624e-05	3.9666e-06	3.39014e-05	2.56562e-05	1.68142	0.25035		0.353535
C	5,6-Dihydroxyindole	114683	HMDB0004058	1.05519e-05	NA	2.17846e-05	3.80621e-06	2.06451	NA		NA
C	5-Hydroxylysine	3032849	HMDB0000450	1.64251e-05	5.41995e-06	9.12647e-06	3.0115e-06	0.555642	0.020905	*	0.0526403
A	5-Hydroxymethyluracil	78168	HMDB0000469	8.39979e-05	8.18924e-06	7.32151e-05	NA	0.87163	NA		NA
A	5-Hydroxypentanoic acid	25945	HMDB0061927	1.58828e-05	5.1014e-06	3.1908e-05	5.47922e-06	2.00896	0.00076211	***	0.00758481
A	5-Methoxyindoleacetic acid-1 Indole-3-lactic acid-1	18986 676157	HMDB0004096 HMDB0000671	NA	NA	2.60049e-05	7.16068e-06	1<	NA		NA
A	5-Oxoproline	7405	HMDB0000267	0.000812091	0.000418119	0.000547069	0.000147408	0.673655	0.19173		0.282194
C	6-Aminohexanoic acid	564	HMDB0001901	0.00033675	0.000113177	0.000580895	5.33347e-05	1.725	0.0019232	**	0.0129661
C	6-Aminopenicillanic acid	11082		0.000135736	8.07098e-06	0.000126596	1.08141e-05	0.932666	0.13056		0.20672
A	6-Hydroxyhexanoic acid	14490		5.35905e-06	NA	1.30343e-05	2.64363e-06	2.43221	NA		NA
C	7,8-Dihydrobiopterin	119055	HMDB0000038	NA	NA	7.48453e-06	3.3791e-06	1<	NA		NA
C	7-Methylguanine	11361	HMDB0000897	3.57865e-05	1.46591e-05	0.000116322	2.96309e-05	3.25044	0.00047536	***	0.00584413
A	Acetoacetic acid	96	HMDB0000060	NA	NA	0.000258787	7.91036e-05	1<	NA		NA
C	Adenine	190	HMDB0000034	5.11945e-05	3.24051e-05	1.85472e-05	1.06129e-05	0.362289	0.057012		0.105933
C	Adenosine	60961	HMDB0000050	7.0317e-06	6.27557e-07	1.42219e-05	1.08398e-05	2.02254	0.36941		0.459564
C	ADMA	123831	HMDB0001539	7.10019e-05	2.40282e-05	0.0001105	1.91912e-05	1.55629	0.011011	*	0.0338426
A	ADP	6022	HMDB0001341	6.24243e-06	NA	NA	NA	<1	NA		NA
C	Ala	602	HMDB0000161 HMDB0001310	0.0134109	0.00297357	0.00773031	0.00171373	0.576419	0.0036704	**	0.0180533
C	Ala-Ala Daminozide	5460362 15331	HMDB0003459	8.34329e-06	3.10634e-06	8.79148e-06	2.6694e-06	1.05372	0.8828		0.913392
C	Allantoin	204	HMDB0000462	0.00107728	0.000269183	0.00288962	0.000626284	2.68233	0.00037637	***	0.00524409
A	AMP	6083	HMDB0000045	8.27353e-06	NA	NA	NA	<1	NA		NA
C	Anserine_divalent	112072		0.000841274	0.000262074	0.000714536	0.000101124	0.849351	0.30857		0.418774
C	Arg	6322	HMDB0000517 HMDB0003416	0.00848097	0.00317778	0.00615996	0.00136235	0.726327	0.14551		0.225271
C	Arg-Glu			7.82533e-05	2.96849e-05	6.20733e-05	1.44536e-05	0.793235	0.26776		0.373079
C	Argininosuccinic acid	16950	HMDB0000052	3.10255e-05	5.44817e-06	2.96895e-05	5.73891e-06	0.956937	0.68794		0.752772
A	Ascorbate 2-glucoside	54693473		NA	NA	1.16501e-05	NA	1<	NA		NA
A	Ascorbate 2-sulfate	54676864		NA	NA	5.24893e-06	NA	1<	NA		NA
A	Ascorbic acid	54670067	HMDB0000044	0.000403373	0.000466817	0.00366561	0.00196976	9.08739	0.0086799	**	0.0307474
C	Asn	236	HMDB0000168 HMDB0033780	0.00144724	0.000388796	0.000934358	0.000241407	0.645615	0.024243	*	0.0545041
C	Asp	424	HMDB0000191 HMDB0006483	0.00625935	0.000863526	0.00563707	0.00114532	0.900584	0.31476		0.421698
A	Azelaic acid	2266	HMDB0000784	2.19677e-05	1.51184e-05	1.41985e-05	1.17765e-06	0.646335	0.59965		0.681124
C	Azetidine 2-carboxylic acid	16486		0.000127342	1.53595e-05	NA	NA	<1	NA		NA
C	Betaine	247	HMDB0000043	0.00955172	0.00195821	0.00784366	0.00158449	0.821178	0.12904		0.205873
C	Betaine aldehyde_+H2O	249		3.79972e-05	2.53813e-05	2.45792e-05	9.9441e-06	0.646868	0.27435		0.379729
C	Biopterin	2380	HMDB0000468 HMDB0000633	NA	NA	1.48463e-05	8.68125e-06	1<	NA		NA
C	Butyrylcarnitine	439829	HMDB0002013	0.000112262	1.10336e-05	9.81832e-05	1.32407e-05	0.874587	0.1257		0.202199
C	Cadaverine	273	HMDB0002322	3.1243e-05	2.39154e-05	0.000174047	8.19379e-05	5.57076	0.0067345	**	0.0255911
A	cAMP	6076	HMDB0000058	2.29382e-05	3.95809e-06	1.48849e-05	NA	0.648914	NA		NA
C	Carboxymethyllysine	123800		9.55015e-06	4.70216e-06	1.74563e-05	1.3997e-06	1.82786	0.01749	*	0.0493974
C	Carnitine	85	HMDB0000062	0.0147822	0.00214996	0.0118154	0.00125416	0.799299	0.019172	*	0.0509404
C	Carnosine	439224	HMDB0000033	8.35674e-05	1.34994e-05	7.65691e-05	1.07207e-05	0.916256	0.34464		0.444734
C	Choline	305	HMDB0000097	0.0312763	0.00745728	0.0154116	0.0023102	0.492758	0.002567	**	0.0144975
A	cIMP	19069		NA	NA	1.23747e-05	5.49449e-06	1<	NA		NA
A	cis-Aconitic acid	643757	HMDB0000072	0.000115787	1.80747e-06	0.000138327	4.87261e-05	1.19467	0.50715		0.588858
A	Citramalic acid	1081	HMDB0000426	NA	NA	3.37263e-05	NA	1<	NA		NA
A	Citric acid	311	HMDB0000094	0.00419533	0.00145599	0.00307892	0.000506355	0.733894	0.1249		0.202199
C	Citrulline	9750	HMDB0000904	0.00192569	0.000573319	0.00130606	0.000251767	0.678232	0.046531	*	0.0917451
C	Creatine	586	HMDB0000064	0.0202937	0.00284007	0.0193076	0.00381221	0.951408	0.62328		0.704138
C	Creatinine	588	HMDB0000562	0.00174189	0.000744008	0.00468069	0.00114956	2.68713	0.00061505	***	0.00642727
A	Cysteic acid	72886	HMDB0002757	4.90718e-05	1.30738e-05	2.53268e-05	8.8973e-06	0.516117	0.0063575	**	0.0246059
C	Cysteine glutathione disulfide	10455148	HMDB0000656	9.1049e-05	9.33435e-05	3.34277e-05	2.06083e-05	0.367139	0.19477		0.284664
A	Cysteinesulfinic acid	1549098	HMDB0000996	4.42039e-05	9.64282e-06	2.71388e-05	8.15738e-06	0.613946	0.0081761	**	0.029979
C	Cystine	595	HMDB0000192	0.004311	0.00246082	0.0013625	0.000693645	0.316053	0.031358	*	0.0662931
C	Cytidine	6175	HMDB0000089	0.000101552	2.44292e-05	0.000168465	8.15859e-05	1.65891	0.10352		0.176308
C	Cytosine	597	HMDB0000630	9.63634e-06	4.40961e-06	2.04922e-05	9.51299e-06	2.12655	0.043307	*	0.0878754
A	Decanoic acid	2969	HMDB0000511	0.000329193	0.000194452	NA	NA	<1	NA		NA
C	Decarboxylated S-Adenosylmethionine	439415	HMDB0000988	4.30862e-06	4.48283e-07	1.00076e-05	3.70316e-06	2.32268	0.012457	*	0.037193
C	Diethanolamine	8113	HMDB0004437	0.000350515	8.49139e-05	0.000282386	7.80223e-05	0.805631	0.17867		0.264837
A	Dihydroxyacetone phosphate	668	HMDB0001473	1.98037e-05	5.73851e-06	1.65601e-05	1.43477e-06	0.836213	0.35226		0.446272
C	Dyphylline	3182		0.00231573	0.00101469	0.00100164	0.000289885	0.432539	0.023437	*	0.0544259
C	Ethanolamine	700	HMDB0000149	0.00141887	0.000249339	0.00147878	0.000206296	1.04223	0.6602		0.733977
A	Ethanolamine phosphate	1015	HMDB0000224	0.00153344	0.000223408	0.00162509	0.000120441	1.05976	0.40328		0.4844
A	Fructose 6-phosphate	603	HMDB0000124	9.24131e-06	3.21509e-06	8.53668e-06	2.17762e-06	0.923751	0.81661		0.866353
A	Fumaric acid	444972	HMDB0000134	0.000557965	6.61916e-05	NA	NA	<1	NA		NA
C	GABA	119	HMDB0000112	9.81328e-05	NA	9.58575e-05	9.98149e-06	0.976814	NA		NA
C	Gln	738	HMDB0000641 HMDB0003423	0.0119035	0.00338301	0.0085684	0.0032106	0.719825	0.11049		0.186229
C	Glu	611	HMDB0000148 HMDB0003339	0.0133854	0.00215487	0.011156	0.00112003	0.833441	0.056754		0.105933
C	Glu-Glu	439500		5.67378e-06	3.44223e-06	9.64074e-06	1.92854e-06	1.69918	0.33128		0.438212
A	Gluconic acid	10690	HMDB0000625	0.000165583	5.702e-05	0.000411128	9.4499e-05	2.48291	0.00055625	***	0.00611875
C	Gluconolactone	7027	HMDB0000150	8.5733e-05	2.58448e-05	0.000194434	4.9129e-05	2.2679	0.0048275	**	0.021467
C	Glucosamine Galactosamine	439213 24154	HMDB0001514	NA	NA	0.000125255	NA	1<	NA		NA
A	Glucose 1-phosphate	65533	HMDB0001586	1.52179e-05	6.1431e-06	1.08028e-05	6.91631e-06	0.709871	0.42907		0.503796
A	Glucose 6-phosphate	5958	HMDB0001401	1.49899e-05	8.38222e-06	1.00336e-05	6.76701e-08	0.669359	0.41347		0.493062
A	Glucurone	92283	HMDB0006355	0.0015531	0.0010181	0.000668667	0.00114036	0.430537	0.34614		0.444734
A	Glucuronic acid-1 Galacturonic acid-1	94715 439215	HMDB0000127 HMDB0002545	1.04572e-05	6.33048e-06	3.3889e-05	1.3388e-05	3.24073	0.009214	**	0.0320954
A	Glutaric acid Methylsuccinic acid	743 6950476	HMDB0000661 HMDB0001844	0.000123462	2.2077e-05	7.03608e-05	2.41642e-05	0.5699	0.005095	**	0.0221845
C	Glutathione (GSSG)_divalent	65359		0.000396576	0.000384361	0.000167046	6.22025e-05	0.42122	0.20553		0.296722
C	Gly	750	HMDB0000123	0.0101285	0.00196178	0.00718334	0.00136985	0.70922	0.014707	*	0.0432924
C	Gly-Asp	97363		0.000105725	2.15465e-05	0.000159713	2.43871e-05	1.51065	0.0023443	**	0.0143941
C	Gly-Gly	11163	HMDB0011733	0.000162108	1.62868e-05	0.000182302	1.10168e-05	1.12457	0.033597	*	0.0695225
C	Glycerol	753	HMDB0000131	0.0194829	0.00381043	0.0220039	0.00480004	1.1294	0.33859		0.444608
A	Glycerol 3-phosphate	439162	HMDB0000126	0.000196092	1.79124e-05	0.000256113	4.99214e-05	1.30608	0.03091	*	0.0662931
C	Glycerophosphocholine	439285	HMDB0000086	0.00123841	0.0004335	0.0006344	0.000131559	0.51227	0.017485	*	0.0493974
A	Glycolic acid	757	HMDB0000115	0.000362272	9.42351e-05	0.000314542	1.04911e-05	0.868246	0.32272		0.429608
A	Glyoxylic acid	760	HMDB0000119	0.000102134	5.89193e-06	NA	NA	<1	NA		NA
C	Guanidinosuccinic acid	439918	HMDB0003157	NA	NA	2.05688e-05	1.10409e-05	1<	NA		NA
C	Guanidoacetic acid	763	HMDB0000128	0.000347904	0.000152128	0.00108188	0.000310186	3.10971	0.0011062	**	0.00972895
C	Guanine	764	HMDB0000132	6.86863e-06	3.75157e-06	8.37538e-06	1.76965e-06	1.21937	0.5157		0.595477
C	Guanosine	6802	HMDB0000133	2.12896e-05	1.09538e-05	2.32407e-05	1.57084e-05	1.09165	0.82147		0.866468
A	Hexanoic acid	8892	HMDB0000535	0.000107706	NA	NA	NA	<1	NA		NA
C	Hexylamine	8102		2.23096e-05	4.14488e-06	1.2434e-05	NA	0.55734	NA		NA
A	Hippuric acid	464	HMDB0000714	NA	NA	2.51495e-05	7.87452e-06	1<	NA		NA
C	His	773	HMDB0000177	0.00430944	0.00123512	0.00321384	0.000806832	0.745767	0.10376		0.176308
C	His-Glu	7010583		6.67935e-06	7.62688e-08	8.6908e-06	1.52163e-06	1.30114	0.022881	*	0.0538422
C	Histamine	774	HMDB0000870	0.000226564	0.000119762	0.000672449	0.000220204	2.96803	0.0026359	**	0.0144975
C	Histidinol	165271	HMDB0003431	7.07385e-06	5.21563e-06	3.38883e-06	NA	0.479064	NA		NA
C	Homoarginine	9085	HMDB0000670	1.97948e-05	3.97748e-06	1.30022e-05	5.23749e-06	0.65685	0.031402	*	0.0662931
C	Homocarnosine	10243361	HMDB0000745	8.05852e-06	3.57428e-06	6.50842e-06	2.96366e-06	0.807644	0.66374		0.733977
C	Homocitrulline	65072	HMDB0000679	7.91809e-06	4.45613e-06	7.72163e-06	4.5551e-06	0.975188	0.95521		0.969121
A	Homovanillic acid 3,4-Dihydroxyhydrocinnamic acid Hydroxyphenyllactic acid	1738 348154 9378	HMDB0000118 HMDB0000423 HMDB0000755	2.8338e-05	1.00472e-05	0.000123108	2.30905e-05	4.34427	4.2552e-05	***	0.00148223
C	Hydroxyproline	5810	HMDB0000725	0.00129783	0.000343841	0.000569925	8.63277e-05	0.439136	0.0028644	**	0.0150433
C	Hypotaurine	107812	HMDB0000965	0.000336604	0.000119261	0.000310375	5.33891e-05	0.922077	0.63813		0.717039
C	Hypoxanthine	790	HMDB0000157	0.000222498	5.96306e-05	0.000244294	0.00017869	1.09796	0.78623		0.842677
C	Ile	791	HMDB0000172	0.00462552	0.00114284	0.00405309	0.00183223	0.876245	0.53352		0.612669
C	Imidazole-4-acetic acid	96215	HMDB0002024	0.000113655	4.51651e-05	0.000378493	0.000114446	3.3302	0.0014489	**	0.0112156
C	Imidazolelactic acid	793		0.000261954	8.92236e-05	0.000445053	0.000110256	1.69897	0.010657	*	0.0338426
C	Inosine	6021	HMDB0000195	0.000124325	7.85837e-05	0.000116514	5.52939e-05	0.937168	0.84659		0.884687
A	Isethionic acid	7866	HMDB0003903	0.000153385	5.09347e-05	0.000363392	0.000100201	2.36915	0.0021971	**	0.0143498
C	Isobutyrylcarnitine	168379	HMDB0000736	0.000148014	2.43394e-05	9.61895e-05	2.63035e-05	0.649866	0.14892		0.228855
C	Isovalerylcarnitine	6426851	HMDB0000688	0.000104256	2.12513e-05	NA	NA	<1	NA		NA
A	Kynurenic acid	3845	HMDB0000715	NA	NA	1.6021e-05	4.70496e-06	1<	NA		NA
C	Kynurenine	846	HMDB0000684	NA	NA	8.35437e-06	NA	1<	NA		NA
A	Lactic acid	612	HMDB0000190 HMDB0001311	0.115138	0.00844392	0.0636428	0.00772818	0.552754	6.9373e-07	***	7.24948e-05
A	Lauric acid	3893	HMDB0000638	0.000228376	9.16628e-05	0.000144345	2.21223e-05	0.632047	0.075167		0.13543
C	Leu	857	HMDB0000687	0.00891229	0.00188987	0.00937758	0.00329236	1.05221	0.77168		0.831346
C	Leu-Leu-Tyr	88513		1.02487e-05	NA	NA	NA	<1	NA		NA
C	Lumazine	10250		1.36335e-05	NA	9.48838e-06	NA	0.69596	NA		NA
C	Lys	866	HMDB0000182 HMDB0003405	0.00893395	0.00226251	0.00623315	0.00193219	0.697693	0.051023		0.0996617
A	Malic acid	525	HMDB0000156 HMDB0000744	0.00725117	0.000786462	0.0049685	0.000445413	0.6852	0.00027606	***	0.0044382
C	Malonylcarnitine	22833583	HMDB0002095	NA	NA	6.08312e-06	1.87991e-06	1<	NA		NA
C	Met	876	HMDB0000696	0.00155989	0.000527605	0.000727357	0.000381441	0.466287	0.011908	*	0.0360692
C	Metanephrine	21100	HMDB0004063	3.6869e-06	NA	7.97292e-06	4.08062e-06	2.1625	NA		NA
C	Methionine sulfoxide	158980	HMDB0002005	0.000155762	3.04941e-05	8.93602e-05	1.99783e-05	0.573698	0.0017488	**	0.0126034
C	Methylguanidine	10111	HMDB0001522	NA	NA	6.67323e-06	1.31536e-06	1<	NA		NA
A	Mevalonic acid	134965	HMDB0000227	2.45627e-05	6.6311e-06	3.33182e-05	9.24581e-06	1.35646	0.091834		0.159944
A	Mucic acid	3037582	HMDB0000639	0.000367585	0.000146134	9.31481e-05	8.46695e-05	0.253406	0.0040428	**	0.0187766
C	Muscimol	4266		9.76135e-06	3.9306e-06	1.82235e-05	1.79028e-06	1.8669	0.0056723	**	0.0232453
C	N,N-Dimethylglycine	673	HMDB0000092	0.000247284	5.20538e-05	0.000367438	0.000135478	1.4859	0.085659		0.151718
A	N-Acetylglucosamine 1-phosphate	440272	HMDB0001367	1.28354e-05	NA	NA	NA	<1	NA		NA
C	N-Acetylglucosamine N-Acetylmannosamine N-Acetylgalactosamine	439174 439281 35717	HMDB0000215 HMDB0001129 HMDB0000853	0.000151491	1.21554e-05	0.000172446	1.40152e-05	1.13833	0.020245	*	0.0516001
C	N-Acetylglucosylamine	439454	HMDB0001104	5.81359e-06	1.28289e-06	NA	NA	<1	NA		NA
A	N-Acetylglutamine	25561	HMDB0006029	NA	NA	1.48665e-05	1.54551e-06	1<	NA		NA
A	N-Acetylglycine	10972	HMDB0000532	2.13786e-05	1.09521e-05	4.43682e-05	7.77217e-06	2.07535	0.0023204	**	0.0143941
C	N-Acetylhistidine	75619		4.87286e-05	2.71274e-05	0.000193854	5.25413e-05	3.97824	0.00041322	***	0.00539769
A	N-Acetylleucine-1 Isovalerylalanine-1	70912 129285	HMDB0011756 HMDB0000747	5.97265e-05	2.93779e-05	0.000297132	0.00010168	4.97489	0.0016733	**	0.01249
C	N-Acetyllysine	92907	HMDB0000446	3.02497e-05	1.80839e-05	2.11744e-05	9.83513e-06	0.699986	0.31277		0.421698
A	N-Acetylneuraminic acid	439197	HMDB0000230	0.000152032	6.13062e-06	0.000158463	1.49833e-05	1.0423	0.3647		0.456421
C	N-Acetylornithine	439232	HMDB0003357	3.39005e-05	1.2007e-05	3.40685e-05	8.54499e-06	1.00496	0.97833		0.98156
C	N-Acetylputrescine	122356	HMDB0002064	7.71813e-06	2.5544e-06	1.84922e-05	5.73249e-06	2.39594	0.0041572	**	0.0188881
A	N-Acetyltyrosine	68310	HMDB0000866	NA	NA	2.03646e-05	4.85445e-06	1<	NA		NA
A	N-Formylaspartic acid	88052		0.000149676	1.71411e-05	NA	NA	<1	NA		NA
A	N-Formylglycine	75606		1.93546e-05	4.92757e-06	NA	NA	<1	NA		NA
A	N-Formylmethionine	439750	HMDB0001015	1.52764e-05	3.70715e-06	5.89371e-05	1.24126e-05	3.85805	0.00014941	***	0.00349796
A	N-Glycolylneuraminic acid	440001	HMDB0000833	NA	NA	1.0973e-05	2.11913e-06	1<	NA		NA
C	N-Methylputrescine	439791	HMDB0003661	3.57625e-06	3.22441e-08	6.10055e-06	1.68119e-06	1.70585	0.028333	*	0.0616833
C	N1-Methyl-4-pyridone-5-carboxamide	440810	HMDB0004194	0.000176478	6.3319e-05	0.000401946	7.00255e-05	2.2776	0.0001681	***	0.00351329
C	N1-Methylguanosine	96373	HMDB0001563	1.38943e-05	5.71706e-06	4.10003e-05	1.0223e-05	2.95086	0.00053872	***	0.00611875
C	N5-Ethylglutamine	439378		NA	NA	4.70112e-06	NA	1<	NA		NA
C	N6,N6,N6-Trimethyllysine	440120	HMDB0001325	0.000196812	5.21932e-05	0.000200638	2.75138e-05	1.01944	0.87794		0.912883
C	N6-Acetyllysine	92832	HMDB0000206	1.13638e-05	1.18186e-06	9.19761e-06	7.69532e-06	0.809374	0.67516		0.742676
C	N6-Methyladenine	67955	HMDB0002099	NA	NA	6.96915e-06	NA	1<	NA		NA
C	N6-Methyllysine	164795	HMDB0002038	3.68302e-05	1.13018e-05	2.44237e-05	1.02026e-05	0.663142	0.074181		0.134816
C	N8-Acetylspermidine	123689	HMDB0002189	0.000116828	4.82238e-05	0.000205734	4.20465e-05	1.76099	0.0069061	**	0.0257746
A	Nalidixic acid	4421		NA	NA	3.06295e-05	8.54617e-06	1<	NA		NA
C	Nicotinamide	936	HMDB0001406	0.00661664	0.00161041	0.0082857	0.000442297	1.25225	0.051679		0.100008
C	Nicotinic acid	938	HMDB0001488	0.000270112	0.000124634	0.000123019	4.0095e-05	0.455436	0.033068	*	0.0691121
C	Normetanephrine	688100	HMDB0000819	NA	NA	1.1982e-05	NA	1<	NA		NA
C	Nω-Methylarginine	132862		1.28857e-05	2.37266e-06	8.05653e-06	2.21201e-06	0.625228	0.019035	*	0.0509404
C	O-Acetylcarnitine	439756	HMDB0000201	0.00475681	0.000739264	0.00466218	0.000591774	0.980106	0.8118		0.865644
C	Ornithine	389	HMDB0000214 HMDB0003374	0.00229588	0.000548672	0.00207915	0.00041332	0.905603	0.45884		0.535741
A	Orotic acid	967	HMDB0000226	3.56786e-05	5.49389e-06	3.69376e-05	1.16667e-05	1.03529	0.82501		0.866468
A	p-Hydroxymandelic acid Homogentisic acid	328 780	HMDB0000822 HMDB0000130	NA	NA	1.71062e-05	5.91351e-06	1<	NA		NA
A	Pantothenic acid	6613	HMDB0000210	2.916e-05	1.10723e-05	4.35838e-05	1.43853e-05	1.49464	0.082141		0.146731
C	Phe	994	HMDB0000159	0.00539288	0.00128025	0.00423036	0.00137596	0.784435	0.16085		0.241854
A	Phenaceturic acid N-(o-Toluoyl)glycine	68144 91637	HMDB0000821 HMDB0011723	5.30211e-05	2.52624e-05	0.000360941	9.60234e-05	6.8075	0.00034854	***	0.0052032
A	Phenol	996	HMDB0000228	6.91397e-05	1.21623e-05	4.18545e-05	NA	0.605362	NA		NA
A	Phosphocreatine	9548602	HMDB0001511	3.25941e-05	1.58001e-05	2.00439e-05	9.21248e-06	0.614956	0.20586		0.296722
C	Phosphorylcholine	1014	HMDB0001565	0.000146427	5.9073e-05	0.000157397	6.66698e-05	1.07492	0.76917		0.831346
A	Phytic acid_divalent	890		1.8079e-05	8.48192e-07	NA	NA	<1	NA		NA
C	Pilocarpine	5910	HMDB0015217	0.0463405	0.015971	0.0291716	0.00291898	0.629505	0.045927	*	0.0914166
A	Pimelic acid	385	HMDB0000857	NA	NA	2.28984e-05	NA	1<	NA		NA
C	Pipecolic acid	439227	HMDB0000070 HMDB0000716 HMDB0005960	0.00038466	0.000110239	0.00074077	0.000187444	1.92578	0.0038007	**	0.0180533
C	Piperidine	8082		2.2103e-05	1.4147e-05	1.03555e-05	2.08424e-06	0.468511	0.097986		0.169249
C	Pro	614	HMDB0000162 HMDB0003411	0.0111741	0.00299341	0.00585725	0.000926197	0.52418	0.0060814	**	0.0239814
C	Putrescine	1045	HMDB0001414	0.000227011	9.14158e-05	0.000452477	8.01365e-05	1.99319	0.0011172	**	0.00972895
C	Pyridoxal	1050	HMDB0001545	6.12443e-06	NA	7.96828e-06	1.03322e-06	1.30106	NA		NA
C	Pyridoxine	1054	HMDB0000239	5.29406e-05	2.13793e-05	NA	NA	<1	NA		NA
A	Pyrophosphate	1023	HMDB0000250	0.00555799	0.000538642	0.00602902	0.000427073	1.08475	0.12577		0.202199
A	Pyruvic acid	1060	HMDB0000243	0.00150432	0.000248056	0.00111059	4.31873e-05	0.738266	0.010853	*	0.0338426
A	Ribulose 5-phosphate	439184	HMDB0000618	4.60035e-06	NA	NA	NA	<1	NA		NA
C	S-Adenosylmethionine	34755	HMDB0001185	1.60137e-05	5.07443e-06	3.68054e-05	3.70695e-06	2.29837	1.803e-05	***	0.000753654
C	S-Methylcysteine	24417	HMDB0002108	3.3149e-06	NA	NA	NA	<1	NA		NA
A	S-Sulfocysteine	115015	HMDB0000731	1.54282e-05	NA	1.57349e-05	NA	1.01988	NA		NA
C	Saccharopine	160556	HMDB0000279	4.27265e-05	8.96686e-06	5.1243e-05	2.12399e-05	1.19933	0.39679		0.479576
C	Sarcosine	1088	HMDB0000271	0.000527133	7.95911e-05	NA	NA	<1	NA		NA
C	SDMA	169148	HMDB0003334	2.61774e-05	1.04702e-05	5.2842e-05	1.46928e-05	2.01861	0.0055322	**	0.0232312
C	Ser	617	HMDB0000187 HMDB0003406	0.00575165	0.0019146	0.00377779	0.000767522	0.656819	0.053902		0.103353
C	Ser-Glu			1.67498e-05	7.17563e-06	3.43989e-05	5.76455e-06	2.05369	0.0024105	**	0.0143941
C	Spermidine	1102	HMDB0001257	0.00647407	0.000943828	0.00482852	0.00121174	0.745824	0.026593	*	0.0585046
C	Spermine	1103	HMDB0001256	0.000575203	0.000158654	0.000499731	9.56702e-05	0.86879	0.34685		0.444734
A	Succinic acid	1110	HMDB0000254	0.00198514	0.000310148	0.000929572	9.61e-05	0.468265	0.00021745	***	0.00378725
A	Sulfanilic acid Metanilic acid	8479 6926		7.85005e-06	NA	8.8168e-06	NA	1.12315	NA		NA
A	Sulfotyrosine	514186		NA	NA	1.85246e-05	4.95555e-06	1<	NA		NA
A	Tartaric acid	444305	HMDB0000956	0.00207232	0.00141412	0.00457518	0.00168562	2.20776	0.01976	*	0.0509857
C	Taurine	1123	HMDB0000251	0.0192014	0.00182579	0.020743	0.00335062	1.08029	0.35232		0.446272
C	Taurocyamine	68340	HMDB0003584	3.98838e-06	NA	NA	NA	<1	NA		NA
A	Terephthalic acid	7489	HMDB0002428	9.48108e-05	6.59509e-06	7.77357e-05	8.66286e-06	0.819904	0.057275		0.105933
C	Thiamine	1130	HMDB0000235	2.77494e-05	1.72181e-05	2.75575e-05	9.58565e-06	0.993082	0.98156		0.98156
C	Thr	6288	HMDB0000167	0.00426523	0.000885282	0.00217997	0.000665277	0.511102	0.0011692	**	0.00977451
C	Thr-Asp	3280446		9.49963e-06	2.60267e-06	1.08448e-05	1.36895e-06	1.1416	0.376		0.462259
A	Threonic acid	5460407	HMDB0000943	0.000608533	0.000190036	0.00034838	0.00010762	0.572492	0.019598	*	0.0509857
C	Thymine	1135	HMDB0000262	9.12127e-06	2.78084e-06	1.91057e-05	4.06003e-06	2.09463	0.0086156	**	0.0307474
C	Triethanolamine	7618		0.000104079	2.30077e-05	8.16016e-05	3.08781e-05	0.784038	0.26668		0.373079
C	Trimethylamine	1146	HMDB0000906	0.000151017	4.96923e-05	0.000199489	7.2552e-05	1.32097	0.21049		0.299268
C	Trimethylamine N-oxide	1145	HMDB0000925	0.000154616	2.51833e-05	0.000265648	7.07019e-05	1.71812	0.019095	*	0.0509404
C	Tropine	8424		4.5905e-06	NA	9.94707e-06	2.23822e-06	2.16688	NA		NA
C	Trp	1148	HMDB0000929	0.000831617	0.000138489	0.000742959	0.000219874	0.893391	0.42637		0.503454
C	Tyr	1153	HMDB0000158	0.00310327	0.000726598	0.00218523	0.00107976	0.70417	0.11902		0.195933
C	Tyr-Glu			NA	NA	6.40881e-06	2.84807e-06	1<	NA		NA
C	Tyramine	5610	HMDB0000306	4.25516e-05	2.49468e-06	4.64314e-05	7.15635e-05	1.09118	0.8996		0.926189
C	Uracil	1174	HMDB0000300	0.000154404	6.16438e-05	0.000313024	0.000116025	2.02731	0.019255	*	0.0509404
C	Urea	1176	HMDB0000294	0.299576	0.0221221	0.468481	0.0353658	1.56382	6.4005e-06	***	0.000445902
A	Uric acid	1175	HMDB0000289	0.000205191	5.92792e-05	0.000309413	0.000105236	1.50793	0.068001		0.124669
C	Uridine	6029	HMDB0000296	0.000117632	3.30384e-05	0.000306542	7.54784e-05	2.60595	0.0008658	***	0.0082251
C	Urocanic acid	736715	HMDB0000301	0.00460067	0.00221452	0.00298343	0.000820856	0.648477	0.14177		0.221119
C	Val	1182	HMDB0000883	0.00951679	0.001835	0.00788834	0.00346585	0.828887	0.34037		0.444608
A	XA0004			NA	NA	8.16788e-06	NA	1<	NA		NA
A	XA0012			4.14007e-05	1.0686e-05	0.000133541	4.59472e-05	3.22557	0.003778	**	0.0180533
A	XA0013			1.25499e-05	NA	0.000115319	5.52572e-05	9.18885	NA		NA
A	XA0017			NA	NA	3.53942e-05	8.65425e-06	1<	NA		NA
A	XA0019			0.00295504	0.000489961	0.0026267	0.000513562	0.888887	0.28366		0.387483
A	XA0035			2.92482e-05	1.70615e-05	0.000107543	4.42999e-05	3.6769	0.0058031	**	0.023324
C	Xanthine	1188	HMDB0000292	0.000166074	3.75059e-05	0.000213183	0.000126218	1.28367	0.41521		0.493062
C	XC0016			2.89654e-05	9.59214e-06	4.90678e-05	1.47558e-05	1.69402	0.021736	*	0.053445
C	XC0040			1.3145e-05	3.25089e-06	4.15679e-05	1.1655e-05	3.16227	0.0013098	**	0.0105288
C	XC0061 Propionylcarnitine	0 188824	HMDB0000824	0.000216646	6.47537e-05	0.000150085	2.40428e-05	0.692765	0.1318		0.207114
C	XC0065			NA	NA	7.4324e-06	7.67026e-07	1<	NA		NA
C	XC0071			9.8538e-06	2.38078e-06	1.30564e-05	3.74008e-06	1.32501	0.11266		0.188368
C	XC0089 Nicotinamide riboside	0 439924	HMDB0000855	2.21477e-05	2.68734e-06	3.00571e-05	4.45256e-06	1.35712	0.0055577	**	0.0232312
C	XC0120			4.53225e-05	1.66815e-05	3.16399e-05	9.45982e-06	0.698106	0.11906		0.195933
C	XC0132			1.29576e-05	5.66029e-06	2.00617e-05	4.98213e-06	1.54825	0.044073	*	0.0885698
A	β-Hydroxyisovaleric acid	69362	HMDB0000754	1.19397e-05	2.5779e-06	1.91751e-05	3.845e-06	1.60599	0.02273	*	0.0538422
C	γ-Butyrobetaine	134	HMDB0001161	0.000311409	4.45737e-05	0.000246084	3.49378e-05	0.790227	0.01895	*	0.0509404
C	γ-Glu-Ala	440103	HMDB0006248	1.83043e-05	5.70836e-06	1.11822e-05	NA	0.610909	NA		NA
C	γ-Glu-Arg_divalent	20719180		1.68301e-05	8.27571e-06	1.01382e-05	3.72353e-06	0.602388	0.15421		0.23355
C	γ-Glu-Asn	131801686	HMDB0029144	1.07098e-05	2.69143e-07	NA	NA	<1	NA		NA
C	γ-Glu-Gln	150914	HMDB0011738	6.92034e-05	3.19083e-05	3.46744e-05	2.11819e-05	0.50105	0.055625		0.105688
C	γ-Glu-Glu	92865	HMDB0011737	9.62196e-06	2.95178e-06	6.92958e-06	1.45688e-06	0.720183	0.17101		0.255294
C	γ-Glu-Gly	165527	HMDB0011667	4.61897e-05	1.72018e-05	2.34867e-05	3.20001e-06	0.508484	0.022406	*	0.0538422
C	γ-Glu-His	7017195	HMDB0029151	1.74155e-05	2.63744e-06	1.40989e-05	4.45761e-06	0.80956	0.2104		0.299268
C	γ-Glu-Ile γ-Glu-Leu	22885096 151023	HMDB0011170 HMDB0011171	2.58807e-05	1.04801e-05	2.48781e-05	1.13423e-05	0.961259	0.91591		0.938359
C	γ-Glu-Lys_divalent	65254		2.62117e-05	8.26384e-06	1.29994e-05	5.07389e-06	0.495939	0.0097445	**	0.0323774
C	γ-Glu-Met	7009567	HMDB0034367	8.1023e-06	NA	3.0324e-06	NA	0.374264	NA		NA
C	γ-Glu-Ornitine	189156	HMDB0002248	3.23222e-06	NA	3.17311e-06	3.49116e-07	0.981712	NA		NA
C	γ-Glu-Phe	111299	HMDB0000594	8.47233e-06	3.12179e-06	6.53303e-06	3.08327e-06	0.771101	0.55565		0.634595
C	γ-Glu-Ser	22844748	HMDB0029158	2.65411e-05	7.74139e-06	2.03948e-05	2.78406e-07	0.768424	0.15055		0.229671
C	γ-Glu-Thr	53861142	HMDB0029159	1.14362e-05	4.60245e-06	NA	NA	<1	NA		NA
C	γ-Glu-Tyr	94340	HMDB0011741	1.09671e-05	NA	4.59705e-06	NA	0.419169	NA		NA
C	γ-Glu-Val	7015683	HMDB0011172	2.28102e-05	9.26222e-06	1.84678e-05	5.95687e-06	0.809627	0.36068		0.454109
NA, Not available. Calculation impossible due to missing values.
†A, anion C, cation.
‡Fold change is shown as CSD versus control.
§Welch t tests
