# Supplementary material for: Metabolic profiles of saliva in male mouse models of chronic sleep disorders induced by psychophysiological stress
Source: Sci Rep. 2023 Jul 10;13:11156. doi: 10.1038/s41598-023-38289-1 (PMC10333369; doi:10.1038/s41598-023-38289-1)
Supplement: Supplementary file 2 — Supplementary Table 2. [file 41598_2023_38289_MOESM2_ESM.xlsx]

## Sheet: SupplTable_2
Supplemental Table 2. Absolute concentrations (μM) of metabolites in CSD mouse saliva profiled by CE-FTMS.
Mode†	Compound	PubChem CID	HMDB ID	Control		CSD		Fold change‡	p§
				Mean	SD	Mean	SD
A	2-Hydroxybutyric acid	440864	HMDB0000008	1.59034	0.344081	4.44135	0.876114	2.7927	0.00019262	***
A	2-Oxoglutaric acid	51	HMDB0000208	8.78549	1.79418	6.51365	0.875454	0.74141	0.026055	*
A	2-Oxoisovaleric acid	49	HMDB0000019	2.58581	0.467934	2.66566	0.449909	1.03088	0.76938
A	2-Phosphoglyceric acid	439278	HMDB0003391	NA	NA	NA	NA	NA	NA
A	3-Hydroxybutyric acid	441	HMDB0000011 HMDB0000357 HMDB0000442	31.5639	19.3597	128.311	29.4111	4.06513	0.00010319	***
A	3-Phosphoglyceric acid	439183	HMDB0000807	0.160481	NA	NA	NA	<1	NA
A	6-Phosphogluconic acid	91493	HMDB0001316	NA	NA	NA	NA	NA	NA
A	Acetyl CoA_divalent	444493		NA	NA	NA	NA	NA	NA
C	Adenine	190	HMDB0000034	0.0295687	0.0187164	0.0107124	0.00612975	0.362289	0.057012
C	Adenosine	60961	HMDB0000050	0.00397413	0.000354678	0.00803784	0.00612634	2.02254	0.36941
A	ADP	6022	HMDB0001341	0.0145878	NA	NA	NA	<1	NA
C	Ala	602	HMDB0000161 HMDB0001310	33.8926	7.51493	19.5364	4.33101	0.576419	0.0036704	**
A	AMP	6083	HMDB0000045	0.0178055	NA	NA	NA	<1	NA
C	Anthranilic acid	227	HMDB0001123	NA	NA	NA	NA	NA	NA
C	Arg	6322	HMDB0000517 HMDB0003416	5.91237	2.21534	4.29431	0.94974	0.726327	0.14551
C	Asn	236	HMDB0000168 HMDB0033780	2.81342	0.755818	1.81639	0.469293	0.645615	0.024243	*
C	Asp	424	HMDB0000191 HMDB0006483	12.8245	1.76924	11.5495	2.34659	0.900584	0.31476
A	ATP	5957	HMDB0000538	NA	NA	NA	NA	NA	NA
C	Betaine	247	HMDB0000043	4.51379	0.925379	3.70663	0.748771	0.821178	0.12904
C	Betaine aldehyde_+H2O	249		0.021775	0.0145452	0.0140855	0.00569864	0.646868	0.27435
A	cAMP	6076	HMDB0000058	0.0428802	0.00739918	0.0278256	NA	0.648914	NA
C	Carnosine	439224	HMDB0000033	0.106534	0.0172094	0.0976125	0.013667	0.916256	0.34464
A	CDP	6132	HMDB0001546	NA	NA	NA	NA	NA	NA
A	cGMP	24316	HMDB0001314	NA	NA	NA	NA	NA	NA
C	Choline	305	HMDB0000097	14.9593	3.56677	7.37129	1.10496	0.492758	0.002567	**
A	cis-Aconitic acid	643757	HMDB0000072	0.225813	0.00352501	0.269771	0.0950277	1.19467	0.50715
A	Citric acid	311	HMDB0000094	10.9062	3.78501	8.00398	1.31632	0.733894	0.1249
C	Citrulline	9750	HMDB0000904	2.00544	0.597063	1.36016	0.262194	0.678232	0.046531	*
A	CMP	6131	HMDB0000095	NA	NA	NA	NA	NA	NA
A	CoA_divalent	87642		NA	NA	NA	NA	NA	NA
C	Creatine	586	HMDB0000064	11.8127	1.65316	11.2387	2.21903	0.951408	0.62328
C	Creatinine	588	HMDB0000562	1.02751	0.438875	2.76104	0.678102	2.68713	0.00061505	***
A	CTP	6176	HMDB0000082	NA	NA	NA	NA	NA	NA
C	Cys	594	HMDB0000574 HMDB0003417	NA	NA	NA	NA	NA	NA
C	Cytidine	6175	HMDB0000089	0.0989803	0.0238107	0.1642	0.0795201	1.65891	0.10352
C	Cytosine	597	HMDB0000630	0.00886793	0.00405799	0.0188581	0.00875442	2.12655	0.043307	*
A	dATP	15993	HMDB0001532	NA	NA	NA	NA	NA	NA
A	dCTP	65091	HMDB0000998	NA	NA	NA	NA	NA	NA
A	Dihydroxyacetone phosphate	668	HMDB0001473	0.277642	0.080452	0.232168	0.020115	0.836213	0.35226
A	dTDP	164628	HMDB0001274	NA	NA	NA	NA	NA	NA
A	dTMP	9700	HMDB0001227	NA	NA	NA	NA	NA	NA
A	dTTP	64968	HMDB0001342	NA	NA	NA	NA	NA	NA
A	Erythrose 4-phosphate	122357	HMDB0001321	NA	NA	NA	NA	NA	NA
A	Fructose 1,6-diphosphate	172313	HMDB0001058	NA	NA	NA	NA	NA	NA
A	Fructose 6-phosphate	603	HMDB0000124	0.0359118	0.0124939	0.0331736	0.00846223	0.923751	0.81661
A	Fumaric acid	444972	HMDB0000134	12.0949	1.43482	NA	NA	<1	NA
C	GABA	119	HMDB0000112	0.17977	NA	0.175602	0.0182851	0.976814	NA
A	GDP	8977	HMDB0001201	NA	NA	NA	NA	NA	NA
C	Gln	738	HMDB0000641 HMDB0003423	17.0019	4.83201	12.2384	4.58574	0.719825	0.11049
C	Glu	611	HMDB0000148 HMDB0003339	18.9348	3.04824	15.781	1.58437	0.833441	0.056754
A	Gluconic acid	10690	HMDB0000625	0.7369	0.253758	1.82966	0.420552	2.48291	0.00055625	***
A	Glucose 1-phosphate	65533	HMDB0001586	0.0409531	0.0165317	0.0290714	0.0186125	0.709871	0.42907
A	Glucose 6-phosphate	5958	HMDB0001401	0.0530975	0.0296917	0.0355413	0.000239702	0.669359	0.41347
C	Glutathione (GSH)	124886	HMDB0000125	NA	NA	NA	NA	NA	NA
C	Glutathione (GSSG)_divalent	65359		0.147389	0.142849	0.0620833	0.0231178	0.42122	0.20553
C	Gly	750	HMDB0000123	57.584	11.1534	40.8397	7.78807	0.70922	0.014707	*
A	Glyceraldehyde 3-phosphate	729	HMDB0001112	NA	NA	NA	NA	NA	NA
A	Glycerol 3-phosphate	439162	HMDB0000126	1.54026	0.140698	2.01171	0.392122	1.30608	0.03091	*
A	Glycolic acid	757	HMDB0000115	16.5338	4.3008	14.3554	0.478806	0.868246	0.32272
A	Glyoxylic acid	760	HMDB0000119	19.8229	1.14354	NA	NA	<1	NA
A	GMP	6804	HMDB0001397	NA	NA	NA	NA	NA	NA
A	GTP	6830	HMDB0001273	NA	NA	NA	NA	NA	NA
C	Guanine	764	HMDB0000132	0.00659041	0.00359961	0.00803613	0.00169796	1.21937	0.5157
C	Guanosine	6802	HMDB0000133	0.0186585	0.00960012	0.0203685	0.0137671	1.09165	0.82147
C	His	773	HMDB0000177	3.50245	1.00383	2.61201	0.655743	0.745767	0.10376
C	Homoserine	12647	HMDB0000719	NA	NA	NA	NA	NA	NA
C	Hydroxyproline	5810	HMDB0000725	1.30358	0.345365	0.57245	0.0867101	0.439136	0.0028644	**
C	Hypoxanthine	790	HMDB0000157	0.20605	0.0552223	0.226234	0.16548	1.09796	0.78623
C	Ile	791	HMDB0000172	3.14251	0.776427	2.75361	1.24479	0.876245	0.53352
A	IMP	8582	HMDB0000175	NA	NA	NA	NA	NA	NA
C	Inosine	6021	HMDB0000195	0.130494	0.0824828	0.122295	0.0580374	0.937168	0.84659
A	Isocitric acid	1198	HMDB0000193	NA	NA	NA	NA	NA	NA
A	Lactic acid	612	HMDB0000190 HMDB0001311	1654.9	121.367	914.755	111.079	0.552754	6.9373e-07	***
C	Leu	857	HMDB0000687	5.47288	1.16054	5.75861	2.02178	1.05221	0.77168
C	Lys	866	HMDB0000182 HMDB0003405	10.5137	2.66256	7.3353	2.27384	0.697693	0.051023
A	Malic acid	525	HMDB0000156 HMDB0000744	21.6359	2.34663	14.8249	1.32902	0.6852	0.00027606	***
A	Malonyl CoA_divalent	644066		NA	NA	NA	NA	NA	NA
C	Met	876	HMDB0000696	2.21399	0.748843	1.03236	0.54139	0.466287	0.011908	*
C	N,N-Dimethylglycine	673	HMDB0000092	0.243682	0.0512956	0.362086	0.133505	1.4859	0.085659
A	NAD+	5893	HMDB0000902	NA	NA	NA	NA	NA	NA
A	NADP+	5886	HMDB0000217	NA	NA	NA	NA	NA	NA
C	Ornithine	389	HMDB0000214 HMDB0003374	3.3021	0.789139	2.99039	0.594466	0.905603	0.45884
C	Phe	994	HMDB0000159	2.85249	0.677172	2.23759	0.727796	0.784435	0.16085
A	Phosphoenolpyruvic acid	1005	HMDB0000263	NA	NA	NA	NA	NA	NA
C	Pro	614	HMDB0000162 HMDB0003411	8.35096	2.23712	4.37741	0.692193	0.52418	0.0060814	**
A	PRPP	7339	HMDB0000280	NA	NA	NA	NA	NA	NA
C	Putrescine	1045	HMDB0001414	0.890104	0.358438	1.77415	0.314212	1.99319	0.0011172	**
A	Pyruvic acid	1060	HMDB0000243	154.689	25.5075	114.202	4.44095	0.738266	0.010853	*
A	Ribose 5-phosphate	439167	HMDB0001548	NA	NA	NA	NA	NA	NA
A	Ribulose 5-phosphate	439184	HMDB0000618	0.0305306	NA	NA	NA	<1	NA
C	S-Adenosylmethionine	34755	HMDB0001185	0.0193878	0.00614362	0.0445603	0.00448801	2.29837	1.803e-05	***
C	Sarcosine	1088	HMDB0000271	1.1707	0.176762	NA	NA	<1	NA
A	Sedoheptulose 7-phosphate	165007	HMDB0001068	NA	NA	NA	NA	NA	NA
C	Ser	617	HMDB0000187 HMDB0003406	16.0852	5.35443	10.5651	2.14648	0.656819	0.053902
C	Spermidine	1102	HMDB0001257	6.44701	0.939882	4.80834	1.20667	0.745824	0.026593	*
C	Spermine	1103	HMDB0001256	1.53948	0.424623	1.33749	0.256053	0.86879	0.34685
A	Succinic acid	1110	HMDB0000254	14.7168	2.29928	6.89138	0.712437	0.468265	0.00021745	***
C	Thr	6288	HMDB0000167	7.96364	1.65291	4.07023	1.24214	0.511102	0.0011692	**
C	Thymidine	5789	HMDB0000273	NA	NA	NA	NA	NA	NA
C	Thymine	1135	HMDB0000262	0.00790787	0.00241091	0.0165641	0.00351992	2.09463	0.0086156	**
C	Trp	1148	HMDB0000929	0.57464	0.0956949	0.513378	0.151931	0.893391	0.42637
C	Tyr	1153	HMDB0000158	2.54944	0.596925	1.79524	0.887064	0.70417	0.11902
C	Tyramine	5610	HMDB0000306	0.0533019	0.00312494	0.0581619	0.0896434	1.09118	0.8996
A	UDP	6031	HMDB0000295	NA	NA	NA	NA	NA	NA
A	UMP	6030	HMDB0000288	NA	NA	NA	NA	NA	NA
C	Uracil	1174	HMDB0000300	0.233089	0.0930578	0.472543	0.175152	2.02731	0.019255	*
C	Uridine	6029	HMDB0000296	0.268363	0.075373	0.699339	0.172195	2.60595	0.0008658	***
A	UTP	6133	HMDB0000285	NA	NA	NA	NA	NA	NA
C	Val	1182	HMDB0000883	9.42799	1.81787	7.81474	3.43351	0.828887	0.34037
C	β-Ala	239	HMDB0000056	NA	NA	NA	NA	NA	NA
NA: Not available. s Calculation impossible due to missing values.
†A, anion. C, cation. ‡Fold change is shown as CSD versus control. §Welch t-tests.
