# Supplementary material for: Metabolic profiles of saliva in male mouse models of chronic sleep disorders induced by psychophysiological stress
Source: Sci Rep. 2023 Jul 10;13:11156. doi: 10.1038/s41598-023-38289-1 (PMC10333369; doi:10.1038/s41598-023-38289-1)
Supplement: Supplementary file 3 — Supplementary Table 3. [file 41598_2023_38289_MOESM3_ESM.xlsx]

## Sheet: SupplTable_3
Supplemental Table 3. Metabolites in saliva from CSD mice profiled by LC-TOFMS.
Mode†	Compound	PubChem CID	HMDB ID	Control		CSD		Fold change‡	p§		q
				Mean	SD	Mean	SD
N	1,2-Dipalmitoyl-glycero-3-phosphoglycerol			1.88142e-05	1.57812e-05	1.43281e-05	3.54918e-06	0.761555	0.56582		0.724957
P	1-Myristoyl-glycero-3-phosphocholine	460604	HMDB0010379	3.22434e-05	1.71954e-05	1.16654e-05	3.8555e-08	0.361791	0.096442		0.247133
P	1-Oleoyl-glycero-3-phosphocholine-1			5.17139e-05	1.33873e-05	3.90814e-05	8.75428e-06	0.755723	0.11496		0.255797
P	1-Oleoyl-glycero-3-phosphocholine-2			0.000388798	9.15772e-05	0.000267129	3.51025e-05	0.687063	0.020919	*	0.108635
P	1-Palmitoyl-glycero-3-phosphocholine-1	460602	HMDB0010382	0.000167819	4.59893e-05	0.000128244	3.09095e-05	0.764183	0.1151		0.255797
P	1-Palmitoyl-glycero-3-phosphocholine-2	460602	HMDB0010382	0.00147331	0.000354321	0.00134038	0.000186394	0.909776	0.44088		0.623313
P	1-Palmitoyl-glycero-3-phosphoethanolamine LPE(16:0)	9547069 0	HMDB0011503	6.30153e-05	1.96371e-05	3.9412e-05	6.4868e-06	0.625436	0.030915	*	0.117614
P	1-Stearoyl-glycero-3-phosphocholine-1 1-Hexadecyl-2-acetyl-glycero-3-phosphocholine	497299 108156	HMDB0010384	0.000162023	4.17614e-05	0.000177552	4.27536e-05	1.09585	0.53877		0.712567
P	1-Stearoyl-glycero-3-phosphocholine-2	497299	HMDB0010384	0.00143264	0.000279113	0.00165854	0.000185949	1.15768	0.1345		0.275725
P	17α-Hydroxyprogesterone Deoxycorticosterone 5β-pregnane-3α,21-diol-11,20-dione	6238 6166 440698	HMDB0000374 HMDB0000016 HMDB0006755	4.07408e-05	2.94829e-06	5.45683e-05	1.39789e-05	1.3394	0.060016		0.189281
P	5-Methoxyindoleacetic acid	18986	HMDB0004096	NA	NA	2.24476e-05	NA	1<	NA		NA
P	AC(10:0)	10245190	HMDB0000651	3.38199e-05	8.095e-06	5.83894e-05	1.534e-05	1.72648	0.0097504	**	0.0723445
P	AC(14:2)			4.80022e-05	1.1759e-05	7.99594e-05	1.75877e-05	1.66574	0.0061864	**	0.0634106
P	AC(16:2)			0.000157564	2.31403e-05	0.000171114	1.85717e-05	1.086	0.30941		0.469845
P	AC(18:0)			NA	NA	0.000102453	5.60346e-05	1<	NA		NA
P	AC(18:1)			4.70887e-05	1.32684e-05	0.000102398	2.58734e-05	2.17458	0.0019572	**	0.0305136
P	AC(18:2)			5.03893e-05	1.00376e-05	7.33598e-05	1.07168e-05	1.45586	0.031555	*	0.117614
N	Arachidonic acid	444899	HMDB0001043	6.85472e-06	NA	1.15686e-05	3.65807e-06	1.68768	NA		NA
P	Cholesterol	5997	HMDB0000067	0.000684957	0.000459609	0.00059882	8.49369e-05	0.874245	0.66943		0.784611
N	Cholesterol sulfate	65076	HMDB0000653	0.000138615	5.09119e-05	0.000213769	4.38022e-05	1.54218	0.021197	*	0.108635
N	Cholic acid	221493	HMDB0000619	6.61386e-06	2.64012e-06	6.40416e-06	NA	0.968295	NA		NA
N	cis-11-Eicosenoic acid	5282768	HMDB0002231	3.12105e-05	1.25382e-05	3.98679e-05	7.80873e-06	1.27739	0.18739		0.334043
N	cis-4,7,10,13,16,19-Docosahexaenoic acid	445580	HMDB0002183	1.11515e-05	2.98369e-06	2.03335e-05	7.23019e-06	1.82338	0.025656	*	0.116877
P	Cortexolone Corticosterone 21-Deoxycortisol	440707 5753 92827	HMDB0000015 HMDB0001547 HMDB0004030	0.000145139	2.84771e-05	0.000376359	0.000144936	2.59309	0.010587	*	0.0723445
N	Deoxycholic acid	222528	HMDB0000626	1.62248e-05	6.86065e-06	9.62752e-06	1.75e-07	0.593384	0.23764		0.37474
P	Ethynyl estradiol	5991	HMDB0001926	NA	NA	1.9949e-05	4.5188e-06	1<	NA		NA
N	FA(14:3)			1.35354e-05	8.45367e-07	1.32847e-05	4.71877e-06	0.981482	0.92278		0.92278
P	Kynurenic acid	3845	HMDB0000715	5.86335e-05	2.0046e-05	0.000170082	3.39734e-05	2.90077	0.000126	***	0.005166
N	Linoleic acid	5280450	HMDB0000673	7.01933e-05	3.12741e-05	8.18148e-05	4.10968e-05	1.16556	0.60763		0.754934
N	Linolenic acid	5280934	HMDB0001388	1.05793e-05	NA	1.10046e-05	5.21793e-06	1.0402	NA		NA
P	LPC(24:0)	24779481	HMDB0010405	0.000131688	4.18279e-05	0.000158952	2.47067e-05	1.20703	0.20601		0.351934
N	LPE(18:1)			6.51166e-05	2.09654e-05	4.45351e-05	1.01266e-05	0.683928	0.065946		0.18983
N	LPG(16:0)			8.58093e-05	1.25679e-05	6.61829e-05	7.83242e-06	0.771278	0.052893		0.180718
N	LPS(18:0)			9.90347e-06	4.21281e-06	9.14541e-06	NA	0.923456	NA		NA
P	LysoPAF(16:0)			4.70832e-05	1.57469e-05	0.000119238	0.000111136	2.53249	0.17392		0.324124
N	Myristic acid	11005	HMDB0000806	8.58464e-06	1.31662e-06	1.0306e-05	3.27842e-06	1.20051	0.41286		0.604545
N	Naringenin-1	439246	HMDB0002670	NA	NA	2.39624e-05	NA	1<	NA		NA
N	Oleic acid	445639	HMDB0000207	7.00403e-05	1.43688e-05	7.59753e-05	2.87558e-05	1.08474	0.66979		0.784611
P	PAF(17:0)			3.15284e-05	5.37406e-06	3.86927e-05	8.23439e-06	1.22723	0.11854		0.255797
N	Palmitic acid	985	HMDB0000220	0.000276043	5.18233e-05	0.00031473	5.32468e-05	1.14015	0.23104		0.37474
P	Palmitoylcarnitine	11953816	HMDB0000222	5.30954e-05	NA	9.6405e-05	1.48353e-05	1.8157	NA		NA
P	Palmitoylethanolamide	4671	HMDB0002100	0.000135791	1.78219e-05	0.00011588	1.49614e-05	0.853373	0.17127		0.324124
N	Pentadecanoic acid	13849	HMDB0000826	5.67775e-06	NA	NA	NA	<1	NA		NA
P	Riboflavin	493570	HMDB0000244	4.6404e-05	4.65883e-06	3.07409e-05	7.50858e-06	0.662463	0.0022327	**	0.0305136
P	Sphingomyelin(d18:1/16:0)	9939941	HMDB0010169	0.00189512	0.000796131	0.00164977	0.000332766	0.870536	0.50957		0.696412
P	Sphingomyelin(d18:1/18:0)	6453725	HMDB0001348	8.92096e-05	2.80316e-05	9.08848e-05	2.11454e-05	1.01878	0.90945		0.92278
P	Sphingosine	5280335	HMDB0000252	0.000113331	3.75253e-05	0.000117977	3.24501e-05	1.041	0.84651		0.91334
P	Sphingosine(d20:1)			3.35682e-05	NA	5.55463e-05	1.57336e-05	1.65473	NA		NA
N	Stearic acid	5281	HMDB0000827	0.000281025	3.7499e-05	0.000337122	5.49442e-05	1.19962	0.06945		0.18983
N	Theaflavin-3-gallate	136825044	HMDB0005786	1.14821e-05	3.37431e-06	1.17626e-05	3.09343e-07	1.02443	0.89886		0.92278
P	Trilaurin-1	10851	HMDB0011188	0.000275178	0.000305199	0.00012172	NA	0.44233	NA		NA
P	Trilaurin-2	10851	HMDB0011188	8.29491e-05	6.76101e-05	2.5838e-05	NA	0.311493	NA		NA
P	Trilaurin-3	10851	HMDB0011188	0.000627183	0.000508569	NA	NA	<1	NA		NA
P	α-Tocopherol acetate	86472	HMDB0034227	0.000212994	0.00019449	0.000182468	4.71273e-05	0.856683	0.72244		0.800542
P	γ-Tocopherol	92729	HMDB0001492	2.90929e-05	9.99216e-06	3.23473e-05	1.2432e-05	1.11186	0.72205		0.800542
NA: Not Available. Calculation impossible due to missing values
†N, negative; P, positive.
‡Fold change is shown as CSD / control.
