# Supplementary material for: Metabolic profiles of saliva in male mouse models of chronic sleep disorders induced by psychophysiological stress
Source: Sci Rep. 2023 Jul 10;13:11156. doi: 10.1038/s41598-023-38289-1 (PMC10333369; doi:10.1038/s41598-023-38289-1)
Supplement: Supplementary file 4 — Supplementary Table 4. [file 41598_2023_38289_MOESM4_ESM.xlsx]

## Sheet: SupplTable_4
Supplemental Table 4. Factor loading profiled by CE-FTMS.
Mode†	Compound name	PubChem CID	HMDB ID	Factor loading
				PC1	PC2	PC3	PC4	PC5	PC6	PC7	PC8	PC9	PC10	PC11
A	XA0017			0.991027	-0.0576464	0.0356229	-0.0203013	-0.0226761	0.0617675	-0.0577695	0.016228	-0.024594	0.0503957	0.0422747
A	3-Indoxylsulfuric acid	10258	HMDB0000682	0.980393	-0.00802225	-0.0940672	-0.0988847	-0.0601526	0.0317297	-0.0347313	0.0635078	0.0212342	-0.0202053	0.0970253
C	4-Aminohippuric acid	2148	HMDB0001867	0.979377	-0.00613258	-0.108103	-0.0731585	-0.0856249	0.0174642	-0.016624	-0.0527585	-0.00742438	-0.00122622	0.113978
A	Homovanillic acid 3,4-Dihydroxyhydrocinnamic acid Hydroxyphenyllactic acid	1738 348154 9378	HMDB0000118 HMDB0000423 HMDB0000755	0.977824	-0.119069	-0.0160283	-0.0595548	0.0310697	0.0329614	-0.057186	0.130828	-0.0117602	0.047386	-0.0325264
A	Nalidixic acid	4421		0.976798	-0.12358	0.0980089	0.00744413	-0.00953319	-0.0301016	-0.0175483	0.0995818	0.023812	-0.0950809	0.0101818
C	Urea	1176	HMDB0000294	0.97364	-0.101759	-0.0127566	-0.0933423	-0.0545873	0.0981339	-0.0608326	0.0478952	-0.0982666	-0.012494	-0.0661683
A	Phenaceturic acid N-(o-Toluoyl)glycine	68144 91637	HMDB0000821 HMDB0011723	0.973408	-0.150208	-0.0381765	-0.0714503	-0.0492421	0.0212262	-0.0968018	-0.00463368	0.0275949	-0.0318744	0.0964702
A	5-Methoxyindoleacetic acid-1 Indole-3-lactic acid-1	18986 676157	HMDB0004096 HMDB0000671	0.967567	-0.0360939	0.0791872	0.0138575	-0.00725175	0.0345464	-0.0724818	0.216041	-0.0149346	0.0502808	-0.0111295
A	Hippuric acid	464	HMDB0000714	0.965143	-0.0828592	0.0355482	-0.0322164	-0.0554692	0.00960646	-0.0862701	0.0845406	0.0289195	-0.125228	0.158284
A	N-Formylmethionine	439750	HMDB0001015	0.958937	-0.110093	0.0139904	-0.205306	-0.0446335	-0.0610939	0.0117616	0.067958	0.0065197	-0.123012	-0.0178387
A	4-Hydroxy-3-methoxyphenylglycol sulfate	3035420	HMDB0003332	0.958209	-0.0255097	-0.0373137	-0.0588678	-0.0961462	0.0118656	-0.119241	0.0325231	0.0304709	-0.157389	0.161142
A	p-Hydroxymandelic acid Homogentisic acid	328 780	HMDB0000822 HMDB0000130	0.95777	-0.190271	0.168041	0.0225625	0.0521077	0.0465544	0.0390051	0.0545983	-0.0153051	0.0523503	0.0732651
C	Allantoin	204	HMDB0000462	0.954856	-0.25349	-0.0377564	0.00824884	-0.0580614	-0.0436176	-0.0539392	-0.00109574	0.0900041	-0.0787656	-0.00315281
C	1-Methyl-4-imidazoleacetic acid	75810	HMDB0002820	0.953498	-0.207972	0.00375218	-0.0581353	-0.0372706	-0.0329413	-0.178965	-0.0690648	0.0367959	-0.0362856	0.047449
C	11-Aminoundecanoic acid	17083		0.949026	0.129301	-0.0826326	-0.00806789	-0.0602615	0.148438	0.128935	0.167982	0.00396419	-0.0687423	0.0220948
C	S-Adenosylmethionine	34755	HMDB0001185	0.947694	-0.162507	-0.219259	-0.0309956	-0.12312	0.0214317	0.0542052	0.0181067	0.0832038	0.0171642	-0.0181885
A	N-Acetylleucine-1 Isovalerylalanine-1	70912 129285	HMDB0011756 HMDB0000747	0.939793	-0.113964	-0.070878	-0.0586212	-0.080859	-0.120399	-0.249841	0.0659823	0.0864636	0.00330255	-0.00688401
C	N-Acetylhistidine	75619		0.939765	-0.309247	-0.0680893	-0.0333521	0.023578	-0.00271884	-0.0126469	-0.0922594	0.0256058	-0.0541769	-0.0513266
C	7-Methylguanine	11361	HMDB0000897	0.939518	-0.280891	0.0250888	-0.0913885	0.0533498	0.00816482	0.0230125	0.0435826	0.0779564	0.0706051	0.114105
A	3-Hydroxybutyric acid	441	HMDB0000011,HMDB0000357,HMDB0000442	0.937856	0.0679092	0.00203881	0.0254464	0.0204035	-0.14094	-0.150529	0.11265	-0.0984752	-0.208247	0.0804367
C	Uridine	6029	HMDB0000296	0.934728	-0.346709	0.00977394	0.00305147	0.0110072	0.0178898	-0.0226412	-0.0228629	0.0607869	-0.0047563	0.0278878
C	XC0040			0.934062	-0.259458	0.00617077	-0.169127	-0.139717	-0.0221463	-0.0565129	-0.0687316	0.0574282	-0.0179726	-0.00419615
C	Imidazole-4-acetic acid	96215	HMDB0002024	0.932147	-0.2967	-0.0514355	-0.084818	-0.0381443	0.0227839	-0.123303	-0.120091	0.0234898	0.0310995	0.0106249
C	N1-Methylguanosine	96373	HMDB0001563	0.930951	-0.248858	-0.00426422	-0.176265	-0.0337913	-0.0712095	-0.00861862	0.0694109	0.14155	0.0710212	0.0642446
C	4-(β-Acetylaminoethyl)imidazole	69602		0.926806	-0.0499149	-0.131183	-0.0657893	-0.113565	0.0194303	-0.294637	-0.0709568	0.0405623	-0.00671395	0.100956
C	Guanidoacetic acid	763	HMDB0000128	0.92482	-0.354133	-0.0521204	-0.0240018	-0.00570323	0.0250851	-0.0611804	-0.0983417	0.0318966	0.0296701	0.00562713
A	XA0012			0.923899	-0.290653	0.0590672	-0.0724455	-0.0243408	-0.0508243	-0.214693	-0.020841	0.0478674	-0.00881975	-0.0334869
C	N1-Methyl-4-pyridone-5-carboxamide	440810	HMDB0004194	0.921069	-0.286662	-0.176159	0.0490212	0.0145066	0.0258633	-0.0363882	-0.0168184	0.0416208	0.0171231	-0.17751
C	Creatinine	588	HMDB0000562	0.919843	-0.368701	-0.0903226	-0.0283552	0.00121528	-0.0587905	-0.0329985	-0.00904563	0.055611	-0.0203797	-0.0291541
C	Guanidinosuccinic acid	439918	HMDB0003157	0.912658	-0.186335	0.14516	-0.0162169	-0.0130625	0.0172491	-0.266091	0.078033	0.0038626	0.129154	0.130163
A	Isethionic acid	7866	HMDB0003903	0.904241	-0.343349	-0.0487458	0.00875095	-0.0176376	0.0497658	-0.223119	-0.0311149	0.0771816	-0.0204605	-0.0457525
A	Gluconic acid	10690	HMDB0000625	0.901559	-0.407711	0.010983	-0.0163546	0.00815083	0.00249013	0.12872	0.0427406	-0.00387867	-0.0457226	0.000902462
A	Sulfotyrosine	514186		0.892867	-0.259203	0.0915663	-0.0545823	-0.0264363	-0.00141974	-0.084925	-0.233534	0.0323266	-0.0875476	0.230386
A	6-Hydroxyhexanoic acid	14490		0.891508	0.24679	-0.210595	-0.132106	-0.0776873	0.0321029	0.218827	0.0523924	-0.0616652	0.13975	-0.0384449
A	N-Acetyltyrosine	68310	HMDB0000866	0.891369	-0.122948	-0.0423952	-0.100189	-0.107049	0.0146238	-0.193033	-0.241152	0.0306582	-0.111719	0.240832
A	2-Hydroxybutyric acid	440864	HMDB0000008	0.891365	0.288429	0.0135877	-0.175967	-0.0314781	-0.038114	-0.0934065	0.147105	-0.0360974	-0.237315	-0.0264137
C	Histamine	774	HMDB0000870	0.88266	-0.217872	-0.246679	-0.154229	-0.0703271	-0.00399194	-0.257009	-0.0855352	0.0854639	-0.0218939	0.0518703
C	1-Methyladenosine	27476	HMDB0003331	0.880373	-0.332464	-0.134345	-0.129185	0.0271735	-0.105295	-0.037035	-0.156509	0.154094	-0.0469917	0.126603
A	5-Hydroxypentanoic acid	25945	HMDB0061927	0.879651	0.238888	0.0493713	0.153472	-0.179691	-0.235335	-0.123326	-0.0573261	-0.142092	0.0985844	0.0841381
C	Trimethylamine N-oxide	1145	HMDB0000925	0.875976	-0.340686	-0.224935	0.0371277	0.139395	0.125096	-0.0085481	-0.120879	-0.0110678	-0.100709	-0.0677856
C	Metanephrine	21100	HMDB0004063	0.869126	-0.0527553	-0.0658357	-0.134317	-0.135539	-0.319848	-0.186766	-0.0831219	0.087622	-0.0559075	-0.214928
C	Putrescine	1045	HMDB0001414	0.867371	-0.305415	-0.153528	-0.17066	-0.0991103	-0.201563	0.108063	-0.0312645	0.0400782	0.131729	-0.140106
A	Glucuronic acid-1 Galacturonic acid-1	94715 439215	HMDB0000127 HMDB0002545	0.865832	-0.0290298	-0.30813	-0.00943831	-0.204303	0.092445	-0.187374	-0.083183	-0.084591	0.189641	0.137935
A	4-Pyridoxic acid	6723	HMDB0000017	0.865822	-0.153445	0.0998327	0.0109658	-0.00883818	-0.122146	-0.207173	-0.132987	-0.00342679	0.139721	-0.348688
C	1-Methylhydantoin Glycine anhydride	69217 7817	HMDB0003646	0.864789	-0.299109	0.136694	0.18493	0.138149	-0.155093	0.125811	0.16422	-0.0618974	-0.127202	-0.0619786
C	Decarboxylated S-Adenosylmethionine	439415	HMDB0000988	0.863757	-0.386158	0.102257	0.0382472	-0.12121	-0.0768534	0.0688637	0.169541	-0.0640621	0.137208	0.125985
A	XA0013			0.862988	0.210141	-0.258661	-0.144857	-0.166133	0.0795449	-0.290078	-0.0332347	-0.0124392	-0.0531237	0.0323927
A	XA0035			0.861689	0.0955019	-0.15787	-0.122758	-0.165693	0.0810164	-0.26945	-0.155256	0.181003	0.211848	0.00357604
C	N-Acetylputrescine	122356	HMDB0002064	0.858679	-0.485528	-0.0147254	-0.0740375	-0.0184239	-0.00637788	0.0886378	0.0288722	0.0743623	-0.00620334	0.0812138
C	6-Aminohexanoic acid	564	HMDB0001901	0.856457	-0.161466	-0.259679	-0.155272	-0.224493	-0.241704	0.132679	0.0594267	0.111455	0.0799329	0.0101844
C	Pipecolic acid	439227	HMDB0000070,HMDB0000716,HMDB0005960	0.850935	-0.490885	-0.0611209	0.00299852	-0.0329514	-0.0447145	0.0307918	-0.109411	0.0512753	-0.10907	-0.0258438
A	Acetoacetic acid	96	HMDB0000060	0.845743	-0.113252	0.107052	0.0105678	-0.0707383	-0.173472	-0.227925	0.318271	0.103319	-0.247204	-0.0139204
C	Methylguanidine	10111	HMDB0001522	0.844352	-0.108767	-0.0652587	-0.0770033	-0.0516614	0.0524889	0.170379	-0.362476	0.0116077	-0.238021	0.205962
C	Glu-Glu	439500		0.842465	-0.0376992	-0.0525968	-0.272059	-0.228335	-0.271502	0.282658	-0.0339758	-0.000839103	-0.0586761	0.0412959
C	1-Methylnicotinamide	457	HMDB0000699	0.840923	-0.397231	-0.0600855	0.00738919	-0.122458	-0.0392796	-0.257531	-0.0813445	0.136612	0.144807	-0.0477675
C	Gly-Asp	97363		0.839443	-0.170144	-0.144718	0.180656	-0.313288	0.133686	-0.102242	-0.192606	-0.0322795	0.219507	-0.00302711
C	Biopterin	2380	HMDB0000468,HMDB0000633	0.834557	-0.330848	0.222795	0.033937	0.0925406	-0.0159318	0.262939	-0.103192	0.032433	-0.178813	0.147089
C	Muscimol	4266		0.818722	-0.297744	-0.264967	-0.0284819	0.0918432	0.161619	0.0762648	0.151915	0.300017	0.0121188	-0.128127
A	N-Acetylglycine	10972	HMDB0000532	0.817586	0.0746732	0.00925973	0.23349	0.0788953	-0.213812	-0.0980282	0.290197	-0.329552	-0.0453453	0.122267
C	SDMA	169148	HMDB0003334	0.81676	-0.56009	-0.0278238	0.00568673	-0.0239381	-0.0566586	0.009615	0.0985557	0.0296208	-0.0622064	0.00775065
C	4-Guanidinobutyric acid	500	HMDB0003464	0.815172	-0.537943	-0.034885	0.11389	0.00925125	0.0531887	0.0428564	0.0582602	0.0418417	-0.00719794	0.148246
C	7,8-Dihydrobiopterin	119055	HMDB0000038	0.810364	0.0563254	-0.0534579	-0.0204815	-0.107042	-0.138497	-0.356501	0.0108933	0.00551685	0.0917697	-0.412986
C	XC0089 Nicotinamide riboside	439924	HMDB0000855	0.809557	-0.266334	-0.169335	-0.21288	0.0597409	-0.140938	-0.0261566	-0.174065	0.0467735	-0.146794	-0.348626
A	Kynurenic acid	3845	HMDB0000715	0.808759	-0.33405	0.203221	-0.000893226	0.0303074	-0.0942387	-0.244747	-0.260379	0.00475508	0.192757	-0.135442
C	Ser-Glu			0.808525	-0.321409	-0.313858	-0.0473486	-0.152111	0.0192227	0.208603	-0.0218194	-0.219726	-0.109668	0.120122
A	Glycerol 3-phosphate	439162	HMDB0000126	0.79542	-0.358112	0.229959	0.17931	0.144027	-0.206747	-0.262301	-0.0461402	-0.0774332	0.0958199	0.0665855
C	N8-Acetylspermidine	123689	HMDB0002189	0.794008	-0.319356	-0.335286	-0.112655	-0.0543148	-0.319431	0.0402823	-0.0830049	0.15878	-0.0162151	-0.0590085
C	5,6-Dihydroxyindole	114683	HMDB0004058	0.787894	-0.0149626	0.194483	0.0952369	-0.0684506	-0.0745199	-0.0559022	0.351155	0.313585	-0.310702	0.0236832
C	1-Methylhistamine	3614	HMDB0000898	0.778943	-0.328179	-0.31419	0.0185786	-0.12397	-0.0464229	-0.327843	-0.12365	0.200188	-0.0567102	0.0538652
C	Imidazolelactic acid	793		0.773968	-0.344081	0.0241955	-0.173771	-0.256538	0.206092	-0.0382613	-0.124553	0.158875	0.30301	0.0973633
C	Cytosine	597	HMDB0000630	0.762378	-0.601601	-0.0011344	-0.0551861	0.120237	0.0929083	0.0251588	-0.0207211	-0.0315192	-0.066598	0.155658
A	cIMP	19069		0.762092	-0.430673	0.298629	0.0430141	0.101707	-0.117479	-0.0671963	-0.261224	0.0126396	0.140724	-0.160763
C	Carboxymethyllysine	123800		0.759669	-0.339571	-0.379408	-0.178957	-0.0642941	-0.0555142	0.29348	0.1359	0.00584638	0.0926653	-0.105748
C	1H-Imidazole-4-propionic acid	10105257		0.757752	-0.453973	-0.083238	-0.249873	0.234496	0.255799	-0.0961938	-0.079138	0.0286632	-0.11109	0.0354146
A	4-Methyl-2-oxovaleric acid 3-Methyl-2-oxovaleric acid 2-Oxohexanoic acid	70 47 159664	HMDB0000695 HMDB0000491 HMDB0001864	0.753843	-0.0708783	-0.23579	-0.18929	-0.152762	-0.210914	-0.374835	0.0933324	-0.336496	-0.0441871	0.0552616
C	Uracil	1174	HMDB0000300	0.749233	-0.462123	0.14769	0.311872	0.128638	-0.226183	0.100211	0.09514	-0.0618627	-0.123184	0.0146095
C	ADMA	123831	HMDB0001539	0.747036	-0.597742	-0.255225	-0.0304505	-0.00809108	0.0620843	0.0896876	-0.056336	0.0238771	-0.0452875	-0.028569
C	Malonylcarnitine	22833583	HMDB0002095	0.746852	-0.249354	0.123719	0.0148568	0.0785769	-0.0296786	0.0972242	-0.468492	-0.0536834	0.188816	-0.29997
C	His-Glu	7010583		0.746249	-0.313	-0.489795	-0.240489	0.163319	-0.0916434	0.08846	-0.0337141	0.0508375	0.0206015	-0.0191401
A	Ascorbic acid	54670067	HMDB0000044	0.739035	0.264364	-0.17704	-0.122748	0.067613	0.428829	0.108982	-0.0694404	-0.149617	0.32646	0.0583238
C	XC0016			0.730433	-0.619763	0.0434059	0.032512	-0.159638	-0.0456526	0.163124	-0.130081	0.0663424	-0.0223795	0.05847
A	Tartaric acid	444305	HMDB0000956	0.722143	-0.666827	-0.0435587	-0.0690049	0.0555349	0.0450323	0.0615256	0.0887248	-0.0296544	0.0266797	0.0939793
C	Cadaverine	273	HMDB0002322	0.71231	0.0976211	0.0441967	0.0236882	-0.00276055	-0.00265688	0.292967	0.581435	-0.0782821	0.0979471	-0.202329
C	N-Acetylglucosamine N-Acetylmannosamine N-Acetylgalactosamine	439174 439281 35717	HMDB0000215 HMDB0001129 HMDB0000853	0.706102	-0.294618	-0.0849502	-0.218838	-0.38187	0.0380583	0.0287364	-0.336285	-0.250203	0.187479	0.0240274
A	3-(2-Hydroxyphenyl)propionic acid 3-Phenyllactic acid Atrolactic acid p-Methoxyphenylacetic acid m-Ethoxybenzoic acid Tropic acid	873 643327 1303 7690 12126 10726	HMDB0000748,HMDB0000779 HMDB0002072	0.704338	-0.261542	-0.2197	-0.490901	-0.0976289	0.00991044	0.130642	0.237285	0.08979	0.11661	-0.203937
C	XC0065			0.699994	-0.279352	0.199037	-0.0232372	0.0646125	0.144894	-0.262376	-0.199694	-0.078956	0.468614	0.179147
C	Gly-Gly	11163	HMDB0011733	0.694532	-0.231289	-0.459554	0.258642	0.0614551	-0.235565	-0.0926209	-0.207182	-0.172309	0.212334	-0.0223232
C	N,N-Dimethylglycine	673	HMDB0000092	0.644316	-0.717177	0.163957	0.00783806	0.09824	-0.122086	0.00423131	-0.0414234	0.0407007	-0.113164	0.0530902
C	XC0132			0.63543	-0.678273	-0.238761	-0.0612337	0.133992	0.104641	0.134858	-0.00379731	-0.0180958	0.0381518	0.162883
A	Uric acid	1175	HMDB0000289	0.615797	-0.681752	0.266901	0.177681	-0.00353477	0.105238	0.0461909	0.182562	-0.0290949	0.0117599	-0.07527
A	N-Acetylglutamine	25561	HMDB0006029	0.610926	-0.458049	0.35807	0.0232975	0.032276	-0.171442	-0.462958	0.105237	0.089448	0.100531	0.1194
C	Nicotinamide	936	HMDB0001406	0.609612	-0.252982	-0.23494	0.552171	-0.342527	0.225143	-0.0563882	0.167212	-0.0230845	0.0675521	-0.00590175
C	N-Methylputrescine	439791	HMDB0003661	0.599691	0.0255856	-0.117821	0.361529	0.225844	0.0685616	0.515277	-0.252297	-0.27963	0.0313962	-0.1763
C	Tropine	8424		0.594814	-0.213449	0.0350174	0.270528	0.202102	0.192444	0.429932	-0.022144	-0.162954	0.4023	-0.273153
A	Pantothenic acid	6613	HMDB0000210	0.581835	-0.702835	0.123362	-0.301736	0.0197204	0.0313975	0.173196	-0.0925513	0.0731966	-0.11188	-0.0584469
C	Cytidine	6175	HMDB0000089	0.577993	-0.607604	0.354109	0.210221	0.107759	-0.0990819	0.193151	0.247799	-0.0589767	0.0564626	0.0186862
A	2-Hydroxyoctanoic acid 8-Hydroxyoctanoic acid	94180 69820	HMDB0000711	0.576822	0.0689725	-0.177637	0.0704335	-0.369273	-0.286063	-0.0918607	0.36667	-0.111423	-0.501977	0.0229748
C	5'-Deoxy-5'-methylthioadenosine	439176	HMDB0001173	0.571963	-0.691533	0.280018	-0.11065	0.203993	-0.00811954	0.171067	0.0674012	-0.0476321	0.139926	0.0815652
C	Gluconolactone	7027	HMDB0000150	0.565868	-0.272453	0.0243	0.0982638	-0.111857	0.118504	0.708396	-0.180902	-0.0886661	0.162071	-0.00910651
A	Mevalonic acid	134965	HMDB0000227	0.546488	0.0641444	-0.564185	-0.217624	0.0349777	0.0415565	-0.39557	0.042148	-0.266697	0.226002	0.219464
C	XC0071			0.517291	-0.102971	-0.467241	0.0906011	0.039812	-0.0814858	0.0575643	-0.556047	-0.318096	0.151608	-0.22447
A	2-Hydroxyisobutyric acid	11671	HMDB0000729	0.502085	0.0462624	-0.315523	0.305994	-0.142583	0.432382	0.150943	0.184281	0.151071	-0.416839	0.303279
A	Orotic acid	967	HMDB0000226	0.47177	-0.698119	-0.111523	-0.457753	-0.0807897	-0.16418	0.0603128	0.117845	-0.105396	0.041907	-0.0649289
A	Pyrophosphate	1023	HMDB0000250	0.467807	0.0316197	0.178531	-0.381227	-0.208402	-0.0428022	0.500468	-0.412727	0.313358	0.196489	-0.00857213
A	N-Glycolylneuraminic acid	440001	HMDB0000833	0.440761	-0.300537	0.467694	0.19385	0.254714	-0.00464329	0.270065	0.540416	-0.0136876	0.151585	-0.0777219
A	XA0004			0.421944	0.0626939	-0.119618	-0.117392	-0.238881	-0.138715	-0.831617	0.10992	0.0766901	0.0506649	0.0389797
A	Pimelic acid	385	HMDB0000857	0.421944	0.0626939	-0.119618	-0.117392	-0.238881	-0.138715	-0.831617	0.10992	0.0766901	0.0506649	0.0389797
C	Taurine	1123	HMDB0000251	0.42099	-0.676052	0.428909	0.315234	-0.0231182	0.133749	-0.17564	-0.163046	0.0249782	0.00627862	-0.0765904
A	3-Ureidopropionic acid	111	HMDB0000026	0.40569	-0.63131	0.554452	0.130672	0.246837	-0.0963222	0.134336	0.0377459	0.0465291	0.0829557	0.116819
C	N6-Methyladenine	67955	HMDB0002099	0.40569	-0.63131	0.554452	0.130672	0.246837	-0.0963222	0.134336	0.0377459	0.0465291	0.0829557	0.116819
C	N5-Ethylglutamine	439378		0.40569	-0.63131	0.554452	0.130672	0.246837	-0.0963222	0.134336	0.0377459	0.0465291	0.0829557	0.116819
C	Glucosamine Galactosamine	439213 24154	HMDB0001514	0.40569	-0.63131	0.554452	0.130672	0.246837	-0.0963222	0.134336	0.0377459	0.0465291	0.0829557	0.116819
C	Kynurenine	846	HMDB0000684	0.40569	-0.63131	0.554452	0.130672	0.246837	-0.0963222	0.134336	0.0377459	0.0465291	0.0829557	0.116819
C	Thymine	1135	HMDB0000262	0.386754	-0.520138	-0.180656	-0.0398307	-0.0416678	-0.0130288	0.553542	-0.354328	-0.0616195	-0.309492	0.110493
C	Xanthine	1188	HMDB0000292	0.37771	-0.741947	0.422095	0.290526	0.0587147	-0.117947	0.0620271	0.00830107	0.0809987	-0.0486544	0.118645
C	Adenosine	60961	HMDB0000050	0.377251	-0.68938	0.386023	0.173132	0.0199628	0.130159	0.26073	-0.0483935	-0.112996	0.0269031	0.319835
C	Tyr-Glu			0.361623	0.232999	-0.268236	-0.11567	-0.0180264	0.467062	0.302381	-0.392653	-0.182793	0.251941	0.410659
C	Saccharopine	160556	HMDB0000279	0.358917	-0.625859	0.315666	0.122028	0.236442	-0.43983	0.332589	0.0451942	-0.00177953	0.0504564	0.019547
C	Trimethylamine	1146	HMDB0000906	0.335024	0.0662686	-0.268795	-0.559654	-0.129456	0.453105	0.228221	-0.404969	-0.154423	0.187892	0.0246287
A	Ethanolamine phosphate	1015	HMDB0000224	0.313428	-0.0718974	0.315148	0.613969	-0.435899	0.295426	-0.248351	0.0775607	0.160288	0.214764	-0.0593526
C	Pyridoxal	1050	HMDB0001545	0.30981	-0.531147	0.255121	-0.180078	0.451211	-0.0709571	0.141192	-0.189404	0.081374	-0.255458	-0.43367
A	Ascorbate 2-sulfate	54676864		0.278687	0.189555	-0.181724	-0.0734008	0.0435696	0.447064	0.175222	-0.443901	-0.238202	0.589863	0.117464
A	Ascorbate 2-glucoside	54693473		0.278687	0.189555	-0.181724	-0.0734008	0.0435696	0.447064	0.175222	-0.443901	-0.238202	0.589863	0.117464
C	Normetanephrine	688100	HMDB0000819	0.274544	0.0626938	-0.155216	0.00990435	-0.0592295	-0.281068	0.236507	-0.398691	0.0488107	-0.34623	-0.690544
C	Ethanolamine	700	HMDB0000149	0.263489	-0.708414	-0.290679	0.441994	-0.0342003	-0.100614	-0.258996	-0.183374	0.135571	0.061582	-0.121248
A	cis-Aconitic acid	643757	HMDB0000072	0.263443	-0.555565	0.399113	-0.26807	0.15681	0.288021	0.196028	-0.319355	-0.236365	0.0590891	-0.288916
C	Glycerol	753	HMDB0000131	0.247968	0.536829	0.210722	0.19104	-0.170674	-0.111304	0.0727006	0.315046	0.223895	-0.420419	0.443269
C	γ-Glu-Ornitine	189156	HMDB0002248	0.24671	-0.688062	-0.0890562	0.475154	0.104769	-0.213521	0.194495	-0.163772	0.0424449	-0.105582	-0.312786
C	3-Methylhistidine 1-Methylhistidine	64969 92105	HMDB0000479 HMDB0000001	0.24095	-0.931854	0.245115	-0.00387146	0.0334946	0.072986	-0.0187393	-0.0272066	0.0336082	-0.056991	-0.0397024
C	Ala-Ala Daminozide	5460362 15331	HMDB0003459	0.224093	-0.135576	0.341388	-0.00128614	0.259572	-0.718678	0.399919	0.109053	-0.0490217	0.140293	-0.192526
C	GABA	119	HMDB0000112	0.212696	0.11446	-0.573248	0.323482	-0.020731	0.433068	0.377341	0.214673	-0.175904	0.165667	0.271238
C	Hypoxanthine	790	HMDB0000157	0.199914	-0.760575	0.545513	0.221461	-0.0273215	-0.0831358	0.056102	-0.0294423	-0.0296555	-0.0151701	0.148827
C	Leu	857	HMDB0000687	0.171369	-0.884645	0.372863	0.0306342	-0.027596	0.0681511	0.0275562	0.184082	-0.0396491	-0.0566362	0.0569175
A	Citramalic acid	1081	HMDB0000426	0.161963	0.356443	0.00867238	0.134089	0.0772874	0.119458	0.249614	0.80365	-0.08286	0.130162	-0.276496
C	3-Guanidinopropionic acid	67701		0.161963	0.356443	0.00867238	0.134089	0.0772874	0.119458	0.249614	0.80365	-0.08286	0.130162	-0.276496
A	2-Oxoisovaleric acid	49	HMDB0000019	0.152686	-0.102102	0.177826	-0.529139	-0.120011	0.264967	-0.686133	0.199937	-0.224688	-0.0896939	-0.0275724
A	N-Acetylneuraminic acid	439197	HMDB0000230	0.146616	0.387252	-0.453963	-0.117662	-0.241192	0.0714675	0.10601	0.678976	-0.234145	-0.0538876	0.123928
C	Homocarnosine	10243361	HMDB0000745	0.125455	-0.179056	0.311394	0.624341	0.441783	-0.364276	0.0872239	0.00714167	-0.323663	-0.102195	-0.121254
C	Phosphorylcholine	1014	HMDB0001565	0.122651	-0.809689	0.270907	0.303508	-0.082557	0.179844	0.176344	0.123087	-0.255224	0.0334524	-0.110396
A	Fructose 6-phosphate	603	HMDB0000124	0.112245	-0.193063	0.484001	0.0372438	-0.269718	-0.0589609	0.262101	-0.176792	-0.388018	-0.592289	0.192205
C	N6,N6,N6-Trimethyllysine	440120	HMDB0001325	0.107304	-0.691362	-0.198478	-0.218298	-0.480959	-0.2714	0.140464	0.0533321	0.288	0.0853093	0.0753744
C	Butyrylcarnitine	439829	HMDB0002013	0.103245	-0.434208	0.0648632	0.188587	-0.188236	0.543279	-0.221269	-0.0810957	0.166054	0.211951	-0.549922
C	γ-Glu-Ile γ-Glu-Leu	22885096 151023	HMDB0011170 HMDB0011171	0.0975843	-0.663144	0.0209886	0.00832264	0.473794	0.357557	-0.319024	-0.0654949	0.223228	0.203833	0.0208558
A	S-Sulfocysteine	115015	HMDB0000731	0.0872207	-0.807971	-0.0138481	0.53116	0.151826	-0.0537469	0.060624	0.0773695	0.0146101	0.107531	0.0993731
C	Guanine	764	HMDB0000132	0.0654563	-0.429558	0.236297	-0.616971	-0.0811401	-0.329549	-0.159142	0.151649	0.254809	0.0203342	0.381911
A	2-Hydroxy-4-methylvaleric acid	439960	HMDB0000624	0.0650952	-0.25163	-0.110792	-0.766645	-0.106859	-0.111394	-0.218399	-0.202769	-0.419162	-0.188589	-0.0923191
C	Thiamine	1130	HMDB0000235	0.0644245	-0.827258	-0.341073	-0.230961	0.260703	-0.168734	0.061039	0.0786944	0.00313971	0.187978	-0.0108921
C	3-Amino-2-piperidone	5200225	HMDB0000323	0.0521253	-0.547591	-0.655098	0.167164	-0.0568029	-0.147569	-0.350147	0.290782	0.026306	0.0769177	0.0395048
C	Tyramine	5610	HMDB0000306	0.0305309	0.175617	-0.150726	-0.00341669	0.00223304	0.114357	0.28831	0.891855	-0.125512	0.0678006	-0.183129
C	γ-Glu-His	7017195	HMDB0029151	0.0149728	-0.638207	-0.452822	-0.457937	-0.0753667	-0.0529584	0.151043	-0.197744	-0.0702559	-0.317041	0.043142
C	Inosine	6021	HMDB0000195	-0.00872524	-0.812518	-0.135576	0.517114	0.0100505	0.0736976	0.0589441	0.0578556	-0.128314	0.155895	0.028784
C	Lumazine	10250		-0.0108346	-0.768816	-0.17031	0.584463	0.10883	-0.0360406	0.033511	0.0799322	0.00414137	0.102616	0.083668
A	Sulfanilic acid Metanilic acid	8479 6926		-0.0117856	0.38234	0.0275442	0.158235	0.168552	-0.131032	0.0887373	-0.108152	-0.253482	-0.563431	0.61727
C	O-Acetylcarnitine	439756	HMDB0000201	-0.0210056	-0.413174	-0.422689	0.0272904	-0.676038	-0.226241	-0.347965	-0.0291279	-0.116735	-0.0714883	-0.0236196
C	Guanosine	6802	HMDB0000133	-0.0310247	-0.778877	0.296122	0.172353	-0.0213747	0.210113	0.0917569	0.290547	-0.213443	0.249919	0.171861
C	N-Acetylornithine	439232	HMDB0003357	-0.0348557	-0.421695	-0.738987	-0.189348	0.072006	0.0941633	0.197026	-0.0668488	-0.195055	-0.201721	0.320823
A	2-Hydroxyglutaric acid	43	HMDB0000606,HMDB0000694	-0.0470794	0.192641	-0.252057	-0.62539	-0.037419	0.244475	0.466396	0.251632	-0.152072	-0.0113355	0.375182
C	Creatine	586	HMDB0000064	-0.0647736	-0.913589	0.190966	0.244686	0.0432989	0.0672358	-0.0571966	-0.108974	-0.0910859	-0.00685125	-0.186907
C	Argininosuccinic acid	16950	HMDB0000052	-0.101708	-0.524453	-0.327228	0.132326	0.302373	-0.405867	0.101443	-0.0800664	-0.181071	-0.20379	-0.492789
C	Ile	791	HMDB0000172	-0.108272	-0.831517	0.509264	-0.105719	-0.105478	0.0682392	-0.0579789	0.0401989	-0.0203571	-0.0561801	0.0447213
A	β-Hydroxyisovaleric acid	69362	HMDB0000754	-0.111933	0.386238	-0.472034	0.0358104	-0.0821588	0.194751	0.637343	-0.2108	0.134438	-0.288588	-0.132344
A	Azelaic acid	2266	HMDB0000784	-0.115644	-0.699881	-0.417771	0.387651	0.201143	0.130951	0.0530674	0.107961	0.0329803	-0.197927	0.244225
C	γ-Glu-Tyr	94340	HMDB0011741	-0.13341	-0.433731	0.109455	-0.463392	0.651568	0.279713	-0.13807	0.0688786	0.0485353	-0.153527	-0.121874
C	Hypotaurine	107812	HMDB0000965	-0.13649	-0.491642	-0.322882	-0.22812	0.677642	0.281637	0.0364781	0.0245202	0.0845772	0.178196	-0.0633185
C	Nω-Methylarginine	132862		-0.141289	-0.725822	-0.514105	-0.286529	-0.209603	-0.143015	-0.0668396	-0.0509734	-0.0797584	-0.161087	0.0552661
C	γ-Glu-Met	7009567	HMDB0034367	-0.152703	-0.411871	0.0868012	-0.474958	0.649156	0.287451	-0.145654	0.0681183	0.0471351	-0.159079	-0.128492
C	Trp	1148	HMDB0000929	-0.159138	-0.908818	0.176882	0.0882971	0.172132	-0.229861	0.0363825	0.0959988	-0.128051	0.0153784	-0.00171013
A	Terephthalic acid	7489	HMDB0002428	-0.165248	0.586249	0.11969	0.0426954	0.538024	0.344221	0.0607022	-0.144942	0.122431	0.0803185	-0.398454
C	γ-Glu-Glu	92865	HMDB0011737	-0.172902	-0.509701	-0.0244151	0.192289	-0.537871	-0.399623	0.114104	0.205596	0.106795	0.192735	-0.346258
C	Homocitrulline	65072	HMDB0000679	-0.193444	-0.610743	0.201295	-0.00502263	0.504342	0.252796	-0.312123	0.036497	0.10317	-0.301231	0.174994
C	Thr-Asp	3280446		-0.197487	-0.401269	-0.0336572	-0.185372	0.118884	-0.23244	-0.370115	0.67497	-0.211989	0.225644	-0.0888851
C	Carnosine	439224	HMDB0000033	-0.197795	-0.581465	-0.162818	0.381079	-0.167392	-0.530443	0.00733144	-0.315091	-0.200304	0.0456248	-0.010755
C	Val	1182	HMDB0000883	-0.209536	-0.853869	0.417045	-0.186293	0.103194	-0.00754091	0.00128573	0.00320435	0.00883135	-0.0412835	0.0766154
C	Ornithine	389	HMDB0000214,HMDB0003374	-0.211998	-0.89504	0.0582028	0.124721	-0.189415	0.191724	0.138576	0.12424	0.0455921	0.0512949	-0.151769
C	N6-Acetyllysine	92832	HMDB0000206	-0.212651	-0.837576	0.178729	-0.198206	-0.0255777	-0.0720124	0.242165	0.247066	-0.112457	-0.0254015	0.207844
C	γ-Glu-Phe	111299	HMDB0000594	-0.214927	-0.759591	0.017272	-0.142553	0.332717	0.441956	-0.0585911	-0.0217392	-0.192549	0.0540298	-0.0792614
C	Asp	424	HMDB0000191,HMDB0006483	-0.222808	-0.728587	0.49106	-0.375255	0.118064	0.0543619	-0.109439	0.0659936	0.0620568	0.0205929	-0.00768589
C	XC0061 Propionylcarnitine	188824	HMDB0000824	-0.229289	-0.0480335	0.0497536	0.34273	0.621614	0.169185	-0.491273	-0.3119	-0.12098	0.175318	0.16171
A	3-Phenylpropionic acid	107	HMDB0000764	-0.23591	-0.0990862	0.588245	-0.145968	0.414105	-0.161422	0.357069	0.0500633	0.302158	0.246234	0.296165
A	2-Hydroxyvaleric acid	98009	HMDB0001863	-0.261982	0.528383	-0.216094	0.312689	0.482743	-0.238803	-0.229149	-0.137993	-0.230938	0.224014	0.206329
A	3-Phosphoglyceric acid	439183	HMDB0000807	-0.266987	-0.0156913	-0.131525	-0.433302	-0.0943497	-0.663275	0.245518	0.0675689	0.146815	0.392869	0.183961
A	Glucose 6-phosphate	5958	HMDB0001401	-0.273704	-0.587749	0.0502221	0.14318	-0.500286	0.19111	0.136796	-0.081196	-0.401231	0.28705	0.0334056
C	γ-Glu-Val	7015683	HMDB0011172	-0.278002	-0.746997	-0.114308	-0.34774	0.241815	0.275626	0.00602173	0.0368335	-0.0660904	-0.275944	0.119878
C	Taurocyamine	68340	HMDB0003584	-0.281688	0.254343	0.307377	0.232188	-0.0975226	0.225704	-0.0455846	-0.156353	0.784371	0.0720908	-0.012558
C	Spermine	1103	HMDB0001256	-0.288424	0.290394	-0.206052	0.376083	0.406706	-0.647819	0.131568	-0.142782	0.0381391	-0.132813	-0.0819586
A	Glycolic acid	757	HMDB0000115	-0.291187	-0.382679	0.0462443	-0.25011	0.154947	-0.691608	-0.288753	-0.1369	-0.264003	-0.0142005	-0.172407
C	Anserine_divalent	112072	HMDB0000194	-0.293402	-0.257504	-0.500732	0.612766	-0.233046	-0.272806	-0.138954	0.0289966	0.170585	0.137527	-0.156514
A	AMP	6083	HMDB0000045	-0.294969	-0.456501	-0.584332	0.590106	-0.0449743	0.0250399	-0.0544436	0.0668718	-0.0275567	0.0618399	0.0161933
A	ADP	6022	HMDB0001341	-0.294969	-0.456501	-0.584332	0.590106	-0.0449743	0.0250399	-0.0544436	0.0668718	-0.0275567	0.0618399	0.0161933
C	2-Amino-2-(hydroxymethyl)-1,3-propanediol	6503		-0.294969	-0.456501	-0.584332	0.590106	-0.0449743	0.0250399	-0.0544436	0.0668718	-0.0275567	0.0618399	0.0161933
C	Leu-Leu-Tyr	88513		-0.294969	-0.456501	-0.584332	0.590106	-0.0449743	0.0250399	-0.0544436	0.0668718	-0.0275567	0.0618399	0.0161933
A	Glucurone	92283	HMDB0006355	-0.299455	-0.0873818	0.873036	0.285513	-0.123006	0.0469478	-0.0674131	-0.164779	-0.0348571	-0.0505999	0.0785818
C	γ-Glu-Arg_divalent	20719180	HMDB0029143	-0.305528	-0.832434	-0.312324	-0.195695	0.117215	0.15271	-0.0858271	-0.0618591	0.10462	-0.126891	-0.0506511
A	5-Hydroxymethyluracil	78168	HMDB0000469	-0.317493	0.00290778	0.850083	0.337757	-0.0441094	-0.000577727	-0.0904668	-0.19275	-0.0348674	-0.0555436	0.104332
A	Glucose 1-phosphate	65533	HMDB0001586	-0.318639	-0.29146	-0.182786	-0.0296256	-0.485103	-0.521726	0.364214	-0.1865	-0.224693	-0.199459	-0.118339
C	Hexylamine	8102		-0.32608	-0.162676	-0.364563	0.58062	-0.144877	0.205649	0.0443198	-0.0293283	0.494323	-0.146616	0.255394
C	2'-Deoxycytidine	13711	HMDB0000014	-0.342908	-0.737879	0.0706396	0.0776904	0.129467	0.191489	0.138378	0.411774	-0.242169	0.14566	0.0701731
A	Ribulose 5-phosphate	439184	HMDB0000618	-0.345502	-0.165521	0.35424	-0.171454	-0.669139	0.230482	0.000339972	0.0161227	-0.413005	-0.105017	-0.124974
C	S-Methylcysteine	24417	HMDB0002108	-0.345502	-0.165521	0.35424	-0.171454	-0.669139	0.230482	0.000339972	0.0161227	-0.413005	-0.105017	-0.124974
A	Hexanoic acid	8892	HMDB0000535	-0.345502	-0.165521	0.35424	-0.171454	-0.669139	0.230482	0.000339972	0.0161227	-0.413005	-0.105017	-0.124974
A	N-Acetylglucosamine 1-phosphate	440272	HMDB0001367	-0.345502	-0.165521	0.35424	-0.171454	-0.669139	0.230482	0.000339972	0.0161227	-0.413005	-0.105017	-0.124974
C	Histidinol	165271	HMDB0003431	-0.352751	0.24835	0.00301908	-0.254501	0.0403117	-0.595781	0.1943	-0.156526	0.0943286	0.497151	0.272432
C	N-Acetyllysine	92907	HMDB0000446	-0.353468	-0.533418	-0.405899	0.538033	-0.0268649	0.0899923	0.294632	-0.14196	-0.107882	-0.0724299	-0.0602168
C	6-Aminopenicillanic acid	11082		-0.359143	-0.367618	0.665799	0.0317588	0.0763996	-0.164523	-0.0987423	-0.166691	-0.399987	0.232171	0.0851002
A	XA0019			-0.360609	-0.280367	0.449698	0.138135	-0.251187	0.00109052	0.408423	0.0942484	0.527694	-0.225421	-0.0445196
C	Isobutyrylcarnitine	168379	HMDB0000736	-0.380275	0.282266	0.282513	-0.146182	0.146077	0.359187	-0.073627	-0.045609	-0.71051	0.0699246	-0.0834662
C	Phe	994	HMDB0000159	-0.387471	-0.857901	0.237185	0.000319891	-0.139914	0.129326	0.0635716	0.0899345	0.0118153	-0.0885943	0.0345768
C	Betaine	247	HMDB0000043	-0.396644	-0.746595	-0.0191512	0.348651	0.0867226	0.0277676	-0.164432	-0.116896	-0.192744	-0.277024	0.0213844
C	Cysteine glutathione disulfide	10455148	HMDB0000656	-0.399676	-0.593631	-0.369593	0.574366	-0.0610039	0.105959	-0.0608149	0.0370891	0.0234426	0.0217267	0.0179149
C	N-Acetylglucosylamine	439454	HMDB0001104	-0.403095	0.0667166	-0.128237	0.650656	0.291392	-0.252038	-0.204131	-0.12229	-0.396753	-0.069096	0.161311
C	Glutathione (GSSG)_divalent	65359	HMDB0003337	-0.406664	-0.536575	-0.374013	0.595905	-0.130047	0.14074	-0.0515834	0.0753493	-0.0399374	0.0678435	0.0216298
A	Phenol	996	HMDB0000228	-0.407947	0.0368162	0.799188	0.262425	-0.19519	0.0395418	-0.102533	-0.178375	-0.174705	-0.0901241	0.0633828
C	Arg-Glu			-0.409736	-0.202492	-0.209406	-0.678944	-0.126492	-0.120658	0.395105	-0.0240415	-0.239967	0.1186	0.165537
C	Isovalerylcarnitine	6426851	HMDB0000688	-0.413615	0.226261	0.156601	-0.0547477	0.67999	-0.0560866	-0.295211	-0.12684	-0.356947	-0.229097	0.0392543
C	Tyr	1153	HMDB0000158	-0.413981	-0.816883	0.324532	-0.0686388	0.0392113	0.118477	0.0938565	0.020104	0.142146	0.0782808	0.0129729
C	γ-Glu-Asn	131801686	HMDB0029144	-0.428347	-0.15494	-0.184567	-0.723595	0.368793	-0.231258	0.0270613	0.0917746	0.130613	0.1384	0.000586656
C	Gln	738	HMDB0000641,HMDB0003423	-0.428389	-0.81476	0.263466	-0.126423	-0.21338	0.0318925	0.0144444	-0.0197511	-0.122182	-0.0677262	-0.0242857
A	Phytic acid_divalent	890	HMDB0003502	-0.428636	-0.156859	-0.184321	-0.724481	0.376315	-0.219767	0.0219497	0.0916039	0.129234	0.131614	-0.00353192
C	Betaine aldehyde_+H2O	249	HMDB0001252	-0.43259	-0.642588	-0.304253	0.490571	0.0869876	0.0569105	0.205128	0.103857	-0.0121813	0.0111396	0.0526749
A	5-Oxoproline	7405	HMDB0000267	-0.43288	-0.513806	-0.671468	-0.172332	0.129541	0.121761	-0.0586961	0.0505733	0.0343303	-0.152048	0.0783898
A	Dihydroxyacetone phosphate	668	HMDB0001473	-0.435682	0.52912	0.341285	-0.00450542	-0.223829	-0.0153586	0.238244	0.0577078	0.169003	0.522901	0.0361148
A	2-Oxoadipic acid	71	HMDB0000225	-0.43947	-0.42696	-0.436522	-0.135877	0.481311	0.306096	-0.206937	0.0875067	0.0117153	-0.13588	-0.145331
C	4-Oxopyrrolidine-2-carboxylic acid	107541		-0.448652	-0.419763	0.202932	-0.611523	-0.156236	-0.0891854	-0.0586723	-0.0606182	0.350923	0.15291	0.146145
A	4-Hydroxyphenylacetaldehyde	440113	HMDB0003767	-0.453823	0.129205	0.469544	0.0771812	-0.308681	-0.0138951	-0.129843	-0.111482	-0.630568	-0.168492	0.0123268
C	Arg	6322	HMDB0000517,HMDB0003416	-0.454048	-0.722751	-0.454823	-0.187681	-0.0423929	0.0613966	0.0561102	-0.0254538	-0.0280588	-0.115649	0.076538
A	3,4-Dihydroxyphenylglycol	91528	HMDB0000318	-0.4645	0.0697693	0.490187	0.0487902	-0.563203	0.33824	-0.0339781	-0.105592	0.286518	-0.0227695	-0.100942
C	N6-Methyllysine	164795	HMDB0002038	-0.477907	-0.769515	0.276922	-0.0495881	-0.204559	0.134071	-0.0977976	-0.00335618	0.00125346	-0.146366	-0.0974046
C	γ-Glu-Ser	22844748	HMDB0029158	-0.47958	-0.660628	-0.0594192	-0.192873	-0.0734923	-0.267302	-0.340857	0.140012	-0.235282	0.141959	0.0685181
C	His	773	HMDB0000177	-0.48058	-0.828744	-0.08845	-0.104875	-0.143463	0.131283	0.109554	0.00910366	-0.0405654	-0.0932956	0.0561453
C	Urocanic acid	736715	HMDB0000301	-0.485385	-0.512651	-0.675485	-0.131959	0.0261781	0.0861694	-0.0213012	0.0129176	0.00571663	-0.127531	0.0535758
C	Piperidine	8082		-0.485394	-0.230229	-0.424221	0.58475	0.046836	-0.287718	-0.0833351	-0.025754	0.11641	0.141324	0.251763
C	XC0120			-0.485553	-0.783877	0.0026703	-0.0185614	-0.169004	0.282348	0.112302	0.155856	0.00345833	0.0344216	-0.0551489
A	Decanoic acid	2969	HMDB0000511	-0.48696	-0.349608	-0.492277	0.474993	0.310661	0.0330629	-0.199119	0.0135886	-0.177027	-0.060919	0.0142421
C	Diethanolamine	8113	HMDB0004437	-0.494293	0.186984	-0.317845	-0.443462	0.0472829	-0.333874	0.469412	-0.00336562	0.249478	-0.109362	0.121494
A	Citric acid	311	HMDB0000094	-0.515681	-0.434535	-0.301654	-0.372167	-0.0144797	-0.275779	0.18103	0.356021	-0.160251	0.180628	-0.147159
C	Glu	611	HMDB0000148,HMDB0003339	-0.519139	-0.397348	0.224196	-0.602126	-0.175365	-0.0879044	-0.0523376	-0.021008	0.32519	0.0468506	0.100919
C	Lys	866	HMDB0000182,HMDB0003405	-0.521599	-0.787582	0.161874	-0.0431171	-0.242619	-0.0179605	0.00634244	0.0669997	0.0652253	0.0198588	-0.105935
C	2,4-Diaminobutyric acid	134490	HMDB0006284	-0.525348	-0.368668	-0.508584	-0.224249	0.142844	-0.379478	0.0802844	0.118905	0.115429	0.271794	0.0834282
A	Phosphocreatine	9548602	HMDB0001511	-0.526195	-0.382729	-0.49317	0.0692817	-0.264401	0.448408	-0.0532148	-0.11313	0.0124666	0.0949358	0.181227
C	γ-Glu-Gln	150914	HMDB0011738	-0.552639	-0.610018	0.290266	-0.3666	0.0466575	0.204353	-0.0110423	0.00320481	-0.188832	-0.152201	-0.0304394
C	Homoarginine	9085	HMDB0000670	-0.559081	-0.704905	0.0621831	0.0505637	-0.0848771	-0.120509	-0.135731	-0.105801	0.0267795	-0.328687	-0.154981
C	2-Aminoadipic acid O-Acetylhomoserine	92136 439389	HMDB0000510	-0.567915	-0.549943	0.101214	-0.434582	0.135546	-0.087961	-0.309202	-0.102002	-0.181135	-0.0603842	-0.0857487
C	Adenine	190	HMDB0000034	-0.579292	-0.655451	-0.18494	-0.230922	-0.159296	-0.186748	0.126849	0.144978	-0.154798	0.16076	0.0105324
C	Ser	617	HMDB0000187,HMDB0003406	-0.58154	-0.651249	-0.427869	-0.157872	0.0573116	0.0930732	0.00992639	-0.0452765	0.0800648	-0.0688009	0.0667136
A	2-Oxoglutaric acid	51	HMDB0000208	-0.582271	-0.154748	0.360879	-0.598569	-0.0554797	-0.308662	-0.184091	-0.112568	-0.000682466	0.0526118	0.0285619
C	Triethanolamine	7618		-0.592112	-0.264126	-0.217559	0.160473	0.0915063	-0.00985003	0.293873	-0.422026	0.237745	-0.348233	0.236284
A	Lauric acid	3893	HMDB0000638	-0.5973	-0.495674	-0.310506	-0.00332512	0.0577194	0.422886	-0.131987	0.076098	0.0828859	-0.282025	-0.0966037
C	Citrulline	9750	HMDB0000904	-0.600064	-0.655656	-0.187893	-0.331575	-0.0648343	0.183689	0.00151912	-0.100682	-0.0679266	-0.104645	-0.0338286
C	γ-Butyrobetaine	134	HMDB0001161	-0.603103	-0.500704	-0.366229	0.177477	0.0343568	-0.24411	-0.0234187	-0.291938	0.225353	0.0112453	-0.149946
C	Pilocarpine	5910	HMDB0015217	-0.610723	-0.448469	-0.309178	0.549146	-0.0760757	0.0730404	-0.0864594	-0.0754247	0.0589547	-0.0141307	0.0278979
C	5-Hydroxylysine	3032849	HMDB0000450	-0.614978	-0.704505	-0.242205	0.0541547	-0.103445	-0.0703695	-0.106682	-0.0814426	0.0809684	0.0479053	-0.146152
C	Asn	236	HMDB0000168,HMDB0033780	-0.616587	-0.758801	-0.16187	-0.0960188	-0.0220718	0.0229835	0.0111109	-0.0320502	0.0574595	-0.055433	0.00895151
A	Threonic acid	5460407	HMDB0000943	-0.620602	-0.398727	0.266055	0.363456	-0.420605	-0.0957585	-0.00824249	-0.0473173	0.189835	0.122399	0.116532
C	Carnitine	85	HMDB0000062	-0.622862	-0.517842	0.0469076	0.0225701	-0.448906	-0.0368989	0.0474707	-0.232371	0.198228	0.199047	0.0559519
C	Gly	750	HMDB0000123	-0.63655	-0.683983	-0.154256	0.0228121	-0.0152134	-0.0215374	0.0519458	-0.0475777	0.263072	0.07984	0.146347
C	Nicotinic acid	938	HMDB0001488	-0.644563	-0.627613	-0.218396	-0.0749536	-0.144215	-0.199888	0.098925	0.121775	-0.211145	0.0852233	-0.0105309
C	Glycerophosphocholine	439285	HMDB0000086	-0.647833	-0.0659541	0.0647547	0.375928	0.413874	-0.289962	-0.218729	-0.147433	-0.299131	0.0307081	0.122788
C	Cystine	595	HMDB0000192	-0.652553	-0.663119	-0.172893	-0.0585848	-0.228102	0.0194351	-0.00580088	0.089093	-0.176102	0.0925218	-0.0342266
C	Pyridoxine	1054	HMDB0000239	-0.653525	-0.351556	-0.110748	-0.43732	-0.331851	-0.231233	0.0996411	0.106832	-0.16239	0.18572	0.00111325
C	Met	876	HMDB0000696	-0.659273	-0.656439	0.0347671	-0.164072	0.153056	0.161735	-0.0182917	0.01836	0.223896	0.0738469	-0.0218951
A	cAMP	6076	HMDB0000058	-0.662838	0.103975	0.160937	0.280898	-0.392789	-0.260391	-0.343402	-0.0999501	0.20747	0.183085	0.135888
C	Spermidine	1102	HMDB0001257	-0.666382	0.1001	-0.229506	-0.0144381	-0.0720447	-0.542815	0.323106	-0.202727	0.131912	-0.103036	-0.140294
A	Fumaric acid	444972	HMDB0000134	-0.674665	-0.0646182	-0.0076501	0.145818	-0.204408	-0.487177	-0.00083657	-0.0390795	-0.434559	0.142093	0.172182
A	Glutaric acid Methylsuccinic acid	743 6950476	HMDB0000661 HMDB0001844	-0.677014	-0.335488	0.138621	-0.164186	0.234769	-0.128421	-0.178065	0.01132	-0.116118	0.328443	0.397649
C	Dyphylline	3182		-0.68847	-0.336713	0.276527	0.0351883	-0.548701	0.140599	0.013275	-0.052818	0.104717	-0.00684149	0.0104565
C	γ-Glu-Gly	165527	HMDB0011667	-0.697953	-0.48088	-0.260978	-0.283328	0.250007	0.0758103	-0.158458	0.0780784	-0.142695	-0.115175	-0.0121822
A	Cysteinesulfinic acid	1549098	HMDB0000996	-0.703989	-0.369972	-0.0692208	0.0796258	0.00325561	0.168645	-0.210143	0.375703	0.284834	0.243807	-0.0452892
C	γ-Glu-Lys_divalent	65254	HMDB0029154	-0.712527	-0.457605	-0.0153702	-0.310005	0.149604	0.20498	-0.0636054	-0.147861	0.133101	-0.278361	-0.0325092
A	Pyruvic acid	1060	HMDB0000243	-0.713939	0.297189	-0.543451	-0.230858	-0.0483123	-0.125642	-0.0964253	-0.0133696	-0.160068	0.00148293	0.0107254
A	Cysteic acid	72886	HMDB0002757	-0.720838	-0.276861	0.289483	0.202739	-0.373501	-0.186182	-0.0676501	-0.0720784	0.1411	-0.258539	0.090264
A	Glyoxylic acid	760	HMDB0000119	-0.721128	-0.303892	0.012405	0.0738699	-0.172103	0.47795	-0.169549	-0.0186299	0.238384	-0.0920732	-0.171929
C	3-Hydroxy-2-methyl-4-pyrone	8369	HMDB0030776	-0.723243	-0.528421	-0.16912	-0.240379	-0.265618	-0.00330884	0.0229792	0.0954184	-0.141938	0.089112	-0.0549854
A	Mucic acid	3037582	HMDB0000639	-0.737894	-0.22842	0.326907	0.371908	-0.285155	-0.160915	0.0292728	-0.0670321	0.178206	0.0916401	0.0737598
C	Ala	602	HMDB0000161,HMDB0001310	-0.766389	-0.616127	-0.0386358	-0.0551484	-0.0731213	0.0883381	0.0306041	0.0213248	0.113185	0.0337521	0.00301142
C	γ-Glu-Thr	53861142	HMDB0029159	-0.775136	-0.341314	-0.0514206	-0.333133	0.0124487	0.313291	-0.134628	0.0389652	0.151243	-0.0480908	-0.160967
C	Thr	6288	HMDB0000167	-0.777399	-0.538619	0.140751	-0.243954	-0.00118623	0.0331449	-0.0577107	-0.0572264	0.115824	0.038391	-0.0601832
C	Pro	614	HMDB0000162,HMDB0003411	-0.787342	-0.467551	-0.0237786	-0.331926	-0.0123717	0.128847	-0.0140809	0.0312458	0.173803	-0.00871426	-0.0503586
C	Choline	305	HMDB0000097	-0.814721	-0.483571	-0.245801	-0.0148998	-0.0638038	-0.122615	-0.0244698	-0.0641614	-0.0393666	0.124634	-0.0290357
C	Methionine sulfoxide	158980	HMDB0002005	-0.821037	-0.495798	-0.0116243	-0.201324	-0.0196011	0.0878072	0.0649983	0.0968196	-0.0486584	-0.0345377	0.119008
A	Malic acid	525	HMDB0000156,HMDB0000744	-0.827354	-0.215799	0.141318	-0.16619	0.154826	-0.338747	-0.179511	-0.0186931	-0.190494	0.00987248	0.116819
C	γ-Glu-Ala	440103	HMDB0006248	-0.827496	-0.439643	0.206162	-0.168393	0.13969	0.107224	-0.133524	-0.00967866	0.0176225	-0.0129217	-0.0411637
C	Hydroxyproline	5810	HMDB0000725	-0.837739	-0.418447	-0.21216	-0.206315	-0.0560689	-0.111018	0.0677272	-0.00160266	0.0365867	0.115857	0.0263983
A	Succinic acid	1110	HMDB0000254	-0.889033	-0.154798	0.123025	-0.116421	0.0674493	-0.0342469	-0.110983	-0.0487838	0.356937	0.0955857	0.00301778
A	N-Formylglycine	75606		-0.919839	-0.0762329	0.0472217	0.0138551	-0.0983801	-0.128762	-0.0578121	-0.0720363	0.285784	0.162399	0.0531689
C	Sarcosine	1088	HMDB0000271	-0.953647	-0.179799	-0.0815508	0.0178126	0.0217349	-0.152167	-0.106461	-0.040727	0.0377203	0.103812	0.0494172
C	Azetidine 2-carboxylic acid	16486		-0.963551	-0.181158	-0.0573561	0.00564578	0.0480155	-0.0882167	-0.135085	-0.0453092	0.0189595	0.0632025	0.0262036
A	N-Formylaspartic acid	88052		-0.965742	-0.154685	-0.00722855	-0.0061594	0.0199768	-0.0317973	-0.132664	-0.0569085	0.128655	0.0665305	0.00985544
A	Lactic acid	612	HMDB0000190,HMDB0001311	-0.979086	-0.129751	-0.0360731	-0.0332855	0.0159414	0.0131028	-0.0505588	0.0554605	-0.0534355	0.051604	-0.10281
†A, anion; C, cation.
